# Supplementary material for: Chemical Toolkit for PARK7: Potent, Selective, and High-Throughput
Source: J Med Chem. 2022 Sep 23;65(19):13288–304. doi: 10.1021/acs.jmedchem.2c01113 (PMC9574860; doi:10.1021/acs.jmedchem.2c01113)
Supplement: Supplementary file 2 — jm2c01113_si_002.csv [file jm2c01113_si_002.csv]

Compound	SMILES	PARK7 IC50 (µM)	UbRhoMP assay UCHL1 IC50 (µM)	FP assay %Inhibiton (12.5 µM)	FP assay %Inhibiton (37.5 µM)	FP assay %Inhibiton (100 µM)	DiFMuAc assay %Inhibiton (12.5 µM)	DiFMuAc assay %Inhibiton (37.5 µM)	DiFMuAc assay %Inhibiton (100 µM)
JYQ-55	O=C([C@H]1CCN(C#N)C1)NC2=NC3=C(S2)CN(C(C4=CN(N=N4)CC5CCCO5)=O)CC3
JYQ-76	O=C([C@@H]1CN(C#N)CC1)NC(S2)=NC3=C2CN(C(CC4=CC=NC=C4)=O)CC3
JYQ-77	O=C([C@@H]1CN(C#N)CC1)NC(S2)=NC3=C2CN(C(C4=CC=C(Br)C=C4)=O)CC3
JYQ-78	O=C([C@@H]1CN(C#N)CC1)NC(S2)=NC3=C2CN(C(CCCCBr)=O)CC3
JYQ-79	O=C([C@@H]1CN(C#N)CC1)NC(S2)=NC3=C2CN(C(C4[C@H](C5=CC=CN=C5)N(C)C(C4)=O)=O)CC3
JYQ-83	O=C([C@@H]1CN(C#N)CC1)NC(S2)=NC3=C2CN(C(C4[C@H](C5=CC=CN=C5)N(C)C(C4)=O)=O)CC3
JYQ-88	O=C([C@H]1CCN(C#N)C1)NC2=NC(CCN(C(CN=[N+]=[N-])=O)C3)=C3S2	0.13	11.2
JYQ-92	O=C(CN1C=C(CCCNC(CCCCC[N+]2=C(/C=C/C=C/C=C3N(CC)C(C=CC(S(=O)([O-])=O)=C4)=C4C\3(C)C)C(C)(C)C5=C2C=CC=C5S(=O)([O-])=O)=O)N=N1)N(C6)CCC7=C6SC(NC([C@@H]8CCN(C#N)C8)=O)=N7		19.8
JYQ-93	O=C(CN1C=C(CCCCC2=C3[N](B(F)(F)N4C2=C(C)C=C4C)=C(C)C=C3C)N=N1)N5CCC6=C(SC(NC([C@@H]7CCN(C#N)C7)=O)=N6)C5		23.0
JYQ-107	O=C(CN1C=C(CCCNC(C2=C(C([O-])=O)C(C3=C(C=C4)C(OC5=C3C=CC(N)=C5)=CC4=[NH2+])=CC=C2)=O)N=N1)N6CCC7=C(SC(NC([C@@H]8CCN(C#N)C8)=O)=N7)C6		18.5
STK793590	O=C(C1=CC(F)=CC=C1N2CCC3=CC=CC=C3)C2=O	0.19
Z1954803958	ClCC(C1=NC=CC=C1)=O			0.0	0.0	23.5
Z802671642	NC(C1=CSC(C(CCl)=O)=C1)=O			23.8	25.8	68.0
Z367451146	CC1=NOC(C1CC(O)=O)=O			100.0	100.0	100.0	92.2	100.0	100.0
Z763366298	OC(C1=CSC(C(CCl)=O)=C1)=O			100.0	100.0	100.0	97.9	97.6	97.3
Z2491497305	ClCC(C1=CSC=N1)=O			4.5	7.6	51.6
Z2768504793	FC1=C(C(CCl)=O)C=C(C(CCl)=O)C=C1			100.0	100.0	100.0	98.0	98.5	95.9
Z2492395560	FC1=C(Cl)C=C(C(CCl)=O)C=C1			20.7	37.4	88.1
Z2491498268	ClCC(C1CCOCC1)=O			100.0	100.0	100.0	94.3	95.5	93.2
Z235333089	CC1=CC(C(CCl)=O)=C(N1)C			11.4	16.2	54.4
Z85923410	CC1CCC(N(C(CCl)=O)C)CC1			85.7	100.0	100.0	81.8	94.6	97.4
Z56922153	CC(C)(C1=CC=C(NC(CCl)=O)C=C1)C			100.0	100.0	100.0	87.1	94.2	100.0
Z56886389	CCC(C1=CC=C(NC(CCl)=O)C=C1)C			100.0	100.0	100.0	95.8	95.2	97.1
Z86023354	CC(C1=CC=CC=C1)N(C(CCl)=O)C			88.4	89.7	100.0
Z56896308	FC(SC1=CC=C(NC(CCl)=O)C=C1)F			62.4	65.9	100.0
Z190662892	ClCC(NC1=CC=C(N2CCCCCC2)C=C1)=O			84.2	85.1	100.0
Z220564178	CC1CCC2=C(N1C(CCl)=O)C=CC=C2			100.0	100.0	100.0	80.5	79.6	91.4
Z56886400	CCC1=CC=C(NC(CCl)=O)C=C1			90.8	95.6	100.0
Z56896170	CCN(C1=CC=C(NC(CCl)=O)C=C1)C(C)C.Cl			100.0	100.0	100.0	81.4	94.9	97.4
Z57051055	COC1=C(CN(C(CCl)=O)C)C=CC=C1			68.3	66.1	100.0
Z1562123076	CC(C1=CC=C(Cl)C=C1)N(C(CCl)=O)C			79.5	81.3	100.0
Z1672273218	COC1=NC=C(NS(=O)(C2=CC=C(S(=O)(F)=O)C=C2)=O)C=C1			79.5	83.8	100.0
Z1764361494	CN1C=C(C=CC1=O)NS(=O)(C2=CC(S(=O)(F)=O)=CC=C2)=O			100.0	100.0	100.0	97.3	98.8	97.2
Z3396482545	O=S(C1=C(C(F)(F)F)C=CC([N+]([O-])=O)=C1)(F)=O			36.7	36.2	92.4
Z2509451091	CC(C#N)NS(=O)(C1=CC(S(=O)(F)=O)=CC=C1)=O			100.0	100.0	100.0	94.5	95.2	94.5
Z1832812427	CSC1(C(NC2=CC(S(=O)(F)=O)=CC=C2)=O)CC1			98.3	100.0	100.0	98.0	92.6	100.0
Z1741956298	COC(NC1=C([N+]([O-])=O)C=C(S(=O)(F)=O)C=C1)=O			72.6	75.8	100.0
Z1764398070	FS(=O)(C1=CC(S(=O)(NNC(C2CCC2)=O)=O)=CC=C1)=O			100.0	100.0	100.0	95.7	98.0	96.8
Z1713569375	FC(F)(SCC(NC1=CC(S(=O)(F)=O)=CC=C1)=O)F			98.9	100.0	100.0	81.4	49.1	97.1
Z1713569513	FS(=O)(C1=CC(NC(C2CCCC2)=O)=CC=C1)=O			67.6	76.9	100.0
Z1713568698	CN1C(C=CN(C1=O)CC(NC2=CC(S(=O)(F)=O)=CC=C2)=O)=O			80.3	78.2	100.0
Z1764375816	OC1=C(NS(=O)(C2=CC(S(=O)(F)=O)=CC=C2)=O)C=CC=N1			100.0	100.0	100.0	97.1	99.2	100.0
Z3242849759	CC1=C(S(=O)(F)=O)C=C(C(O)=O)C=C1			100.0	100.0	100.0	93.6	95.8	93.1
Z3243697698	O=S(C1=CC=CC([N+]([O-])=O)=C1)(F)=O			100.0	100.0	100.0	100.0	100.0	100.0
Z3223579620	O=S(C1=C(C=CC=C1)[N+]([O-])=O)(F)=O			100.0	100.0	100.0	99.2	98.3	98.2
Z2509462762	CCN1N=CN=C1NS(=O)(C2=CC(S(=O)(F)=O)=CC=C2)=O			100.0	100.0	100.0	100.0	100.0	100.0
Z2509450956	CC1=CON=C1NS(=O)(C2=CC(S(=O)(F)=O)=CC=C2)=O			100.0	100.0	100.0	98.5	98.2	97.5
Z3267389796	FS(=O)(CCCNC(C1=CC=CS1)=O)=O			83.1	80.1	100.0
Z2509455014	CCCC1=NN=C(O1)NS(=O)(C2=CC(S(=O)(F)=O)=CC=C2)=O			100.0	100.0	100.0	97.8	99.3	96.5
Z1832812448	FS(=O)(C1=CC(NC(CC2CCC(CC2)=O)=O)=CC=C1)=O			0.0	0.0	0.0
Z1764309349	CC(CC(NNS(=O)(C1=CC(S(=O)(F)=O)=CC=C1)=O)=O)C			100.0	100.0	100.0	94.0	94.6	94.4
