# Supplementary material for: Chemical Toolkit for PARK7: Potent, Selective, and High-Throughput
Source: J Med Chem. 2022 Sep 23;65(19):13288–304. doi: 10.1021/acs.jmedchem.2c01113 (PMC9574860; doi:10.1021/acs.jmedchem.2c01113)
Supplement: Supplementary file 3 — jm2c01113_si_003.xlsx [file jm2c01113_si_003.xlsx]

## Sheet: Sheet2
#	ID	Formula	MW	Simle	Name	Inhibition %
1	Z3236183481	C12H8N2	180.20	N#CC=CC=1C=CC=C2C=CC=NC12	3-(quinolin-8-yl)prop-2-enenitrile	-0.968103
2	Z1953185127	C16H27NO4	297.38	CC1(C)CN(CC2(CCCC2)O1)C(=O)CC3OCCCO3	1-{7,7-dimethyl-6-oxa-9-azaspiro[4.5]decan-9-yl}-2-(1,3-dioxan-2-yl)ethan-1-one	1.9651
3	Z3227873366	C12H9NO3	215.20	OC(=O)C=1C=CC=2N(CCC2C1)C(=O)C#C	1-(prop-2-ynoyl)-2,3-dihydro-1H-indole-5-carboxylic acid	1.76281
4	Z2242910917	C12H15ClN2OS	270.77	NCC1CCN(C1)C(=O)C=CC2=CC=C(Cl)S2	1-[3-(aminomethyl)pyrrolidin-1-yl]-3-(5-chlorothiophen-2-yl)prop-2-en-1-one	-0.361233
5	Z319217184	C16H20N4O	284.35	O=C(NC1CCN(CC=2C=CC=CC2)CC1)N3C=CN=C3	N-(1-benzylpiperidin-4-yl)-1H-imidazole-1-carboxamide	1.56052
6	Z2752916552	C13H15N3O3	261.27	CC(C)NC(=O)C(=CC1=CC=C(C(=O)O)N1C)C#N	5-{2-cyano-2-[(propan-2-yl)carbamoyl]eth-1-en-1-yl}-1-methyl-1H-pyrrole-2-carboxylic acid	20.8792
7	Z1245735231	C10H13FO2	184.20	COC(CC=1C=CC=CC1F)OC	1-(2,2-dimethoxyethyl)-2-fluorobenzene	7.12351
8	Z2752916753	C12H16N4O	232.28	CC(C)NC(=O)C(=CC1=NC(C)=C(C)N1)C#N	2-cyano-3-(4,5-dimethyl-1H-imidazol-2-yl)-N-(propan-2-yl)prop-2-enamide	9.04526
9	Z425387796	C14H15N3O	241.28	NC=1C=CC(C=C(C#N)C(=O)N2CCCC2)=CC1	3-(4-aminophenyl)-2-(pyrrolidine-1-carbonyl)prop-2-enenitrile	4.39259
10	Z1952454089	C15H23N3O3	293.36	CC1CCN(CC1N2C=CN=C2)C(=O)CC3OCCCO3	2-(1,3-dioxan-2-yl)-1-[3-(1H-imidazol-1-yl)-4-methylpiperidin-1-yl]ethan-1-one	9.65213
11	Z56899054	C8H8O3	152.14	COC=1C=CC(O)=C(C=O)C1	2-hydroxy-5-methoxybenzaldehyde	19.5644
12	Z994890784	C16H23NO2	261.35	CC=1C=CC=CC1CN2CCC(CC2)C3OCCO3	4-(1,3-dioxolan-2-yl)-1-[(2-methylphenyl)methyl]piperidine	9.85442
13	Z3233635265	C10H8O	144.16	CC=1C=CC(=CC1)C(=O)C#C	1-(4-methylphenyl)prop-2-yn-1-one	9.14641
14	Z2752916699	C12H13N3O2	231.25	CCCNC(=O)C(=CC=1C=CC(O)=NC1)C#N	2-cyano-3-(6-hydroxypyridin-3-yl)-N-propylprop-2-enamide	11.5739
15	Z1259086985	C10H13FO2	184.20	COC(CC=1C=CC(F)=CC1)OC	1-(2,2-dimethoxyethyl)-4-fluorobenzene	13.7991
16	Z2752916813	C12H13N3O2	231.25	CCCNC(=O)C(=CC=1C=CN=C(O)C1)C#N	2-cyano-3-(2-hydroxypyridin-4-yl)-N-propylprop-2-enamide	9.14641
17	Z1271496592	C12H9F3N2O2	270.20	NC(=O)C(=CC=1C=CC=CC1OCC(F)(F)F)C#N	2-cyano-3-[2-(2,2,2-trifluoroethoxy)phenyl]prop-2-enamide	22.7036
18	Z802671642	C7H6ClNO2S	203.64	NC(=O)C1=CSC(=C1)C(=O)CCl	5-(2-chloroacetyl)thiophene-3-carboxamide	101.492
19	Z994046294	C15H17ClFNO3	313.75	FC=1C=C(Cl)C=CC1C(=O)N2CCCCC2C3OCCO3	1-(4-chloro-2-fluorobenzoyl)-2-(1,3-dioxolan-2-yl)piperidine	1.45938
20	Z2106604055	C5H8Cl2N2	167.03	Cl.ClCCC=1C=NNC1	4-(2-chloroethyl)-1H-pyrazole hydrochloride	4.08915
21	Z245197068	C16H21NO3	275.34	CC1CC1C2=CC=C(C=CC(=O)N3CCC(O)CC3)O2	1-(4-hydroxypiperidin-1-yl)-3-[5-(2-methylcyclopropyl)furan-2-yl]prop-2-en-1-one	2.77427
22	Z3226998805	C6H12ClNO	149.61	CN1CCOC(CCl)C1	2-(chloromethyl)-4-methylmorpholine	2.67312
23	Z994047688	C15H18FNO3	279.30	FC=1C=CC=CC1C(=O)N2CCCCC2C3OCCO3	2-(1,3-dioxolan-2-yl)-1-(2-fluorobenzoyl)piperidine	3.88686
24	Z3231944124	C7H12Cl2N2	195.08	Cl.CC(CCl)CN1C=CN=C1	1-(3-chloro-2-methylpropyl)-1H-imidazole hydrochloride	6.71892
25	Z168362698	C11H13NO2	191.22	CC1CC1C2=CC=C(C=CC(=O)N)O2	3-[5-(2-methylcyclopropyl)furan-2-yl]prop-2-enamide	12.6865
26	Z220383412	C10H11ClO3	214.64	COC=1C=CC(C(=O)CCl)=C(OC)C1	2-chloro-1-(2,4-dimethoxyphenyl)ethan-1-one	41.1083
27	Z994302186	C16H22N2O3	290.35	O=C(NCC=1C=CC=CC1)N2CCCCC2C3OCCO3	N-benzyl-2-(1,3-dioxolan-2-yl)piperidine-1-carboxamide	6.92122
28	Z3225741750	C9H8Cl2N2O	231.07	Cl.ClCC(=O)C1=CNC=2N=CC=CC12	2-chloro-1-{1H-pyrrolo[2,3-b]pyridin-3-yl}ethan-1-one hydrochloride	10.5624
29	Z1095089398	C15H21N3O3	291.34	O=C(NCC=1C=CC=CN1)N2CCCC(C2)C3OCCO3	3-(1,3-dioxolan-2-yl)-N-[(pyridin-2-yl)methyl]piperidine-1-carboxamide	14.3048
30	Z3244704400	C10H9ClN2O	208.64	CN1C=CC(=C(C#N)C(=O)CCl)C=C1	4-chloro-2-(1-methyl-1,4-dihydropyridin-4-ylidene)-3-oxobutanenitrile	9.44984
31	Z1091760188	C15H20FNO2	265.32	FC=1C=CC=C(CN2CCCC(C2)C3OCCO3)C1	3-(1,3-dioxolan-2-yl)-1-[(3-fluorophenyl)methyl]piperidine	8.13496
32	Z56914790	C10H10ClNO2	211.64	CC(=O)NC=1C=CC(=CC1)C(=O)CCl	N-[4-(2-chloroacetyl)phenyl]acetamide	82.4766
33	Z1259086983	C10H13ClO2	200.66	COC(CC=1C=CC=C(Cl)C1)OC	1-chloro-3-(2,2-dimethoxyethyl)benzene	28.8735
34	Z2311214840	C12H14FN3O	235.25	NC1CCN(C1)C(=O)C=CC=2C=NC=C(F)C2	1-(3-aminopyrrolidin-1-yl)-3-(5-fluoropyridin-3-yl)prop-2-en-1-one	4.49373
35	Z955124908	C11H14N4OS	250.32	CN(C)C(=O)SC=1C=NC=2N(C)N=C(C)C2C1	1-({1,3-dimethyl-1H-pyrazolo[3,4-b]pyridin-5-yl}sulfanyl)-N,N-dimethylformamide	3.98801
36	Z2327568991	C12H19Cl2N3OS	324.26	Cl.Cl.CC1=NC=C(C=CC(=O)N2CCCC(N)C2)S1	1-(3-aminopiperidin-1-yl)-3-(2-methyl-1,3-thiazol-5-yl)prop-2-en-1-one dihydrochloride	11.9785
37	Z992716952	C12H14N4O3S	294.32	CN(C)C(=O)SC=1C=NC=2N(C)C(=O)N(C)C(=O)C2C1	1-({1,3-dimethyl-2,4-dioxo-1H,2H,3H,4H-pyrido[2,3-d]pyrimidin-6-yl}sulfanyl)-N,N-dimethylformamide	14.1025
38	Z397603432	C15H19N3O3	289.32	CC1CN(CN2N=C(OC2=O)C=3C=CC=CC3)CC(C)O1	3-[(2,6-dimethylmorpholin-4-yl)methyl]-5-phenyl-2,3-dihydro-1,3,4-oxadiazol-2-one	7.52809
39	Z397585726	C12H13N3O2	231.25	COC=1C=CC=C(CNC(=O)N2C=CN=C2)C1	N-[(3-methoxyphenyl)methyl]-1H-imidazole-1-carboxamide	95.1197
40	Z2230186270	C14H24N2O	236.35	CN(C)CC=CC(=O)N(C1CCC1)C2CCC2	N,N-dicyclobutyl-4-(dimethylamino)but-2-enamide	7.12351
41	Z335451308	C7H9NO4	171.15	CC1=NOC(=O)C1CCC(=O)O	3-(3-methyl-5-oxo-4,5-dihydro-1,2-oxazol-4-yl)propanoic acid	8.64068
42	Z2111726687	C12H12F3N3O	271.23	CC(C)NC(=O)C(=CC1=CC=C(N1)C(F)(F)F)C#N	2-cyano-N-(propan-2-yl)-3-[5-(trifluoromethyl)-1H-pyrrol-2-yl]prop-2-enamide	4.79717
43	Z1737940640	C5H7N3O	125.12	CNC(=O)N1C=CN=C1	N-methyl-1H-imidazole-1-carboxamide	75.093
44	Z2752916616	C12H14N4O	230.26	CCCNC(=O)C(=CC=1C=CC(N)=NC1)C#N	3-(6-aminopyridin-3-yl)-2-cyano-N-propylprop-2-enamide	14.7094
45	Z1245735230	C10H13FO2	184.20	COC(CC=1C=CC=C(F)C1)OC	1-(2,2-dimethoxyethyl)-3-fluorobenzene	15.9231
46	Z449369164	C11H9NO2	187.19	CC=C(C#N)C=1C=CC=2OCOC2C1	2-(2H-1,3-benzodioxol-5-yl)but-2-enenitrile	12.0796
47	Z44298631	C8H6N2OS	178.21	NC(=O)C(=CC=1C=CSC1)C#N	2-cyano-3-(thiophen-3-yl)prop-2-enamide	10.5624
48	Z2752916575	C12H15N3O2	233.26	CCCNC(=O)C(=CC=1OC(C)=NC1C)C#N	2-cyano-3-(2,4-dimethyl-1,3-oxazol-5-yl)-N-propylprop-2-enamide	19.3621
49	Z994046772	C17H23NO3	289.36	CC=1C=CC(CC(=O)N2CCCCC2C3OCCO3)=CC1	1-[2-(1,3-dioxolan-2-yl)piperidin-1-yl]-2-(4-methylphenyl)ethan-1-one	-3.90131
50	Z3227860678	C9H10ClNO2	199.63	NC(=O)C=1C=CC=CC1OCCCl	2-(2-chloroethoxy)benzamide	2.26854
51	Z994047762	C16H21NO3	275.34	CC=1C=CC=CC1C(=O)N2CCCCC2C3OCCO3	2-(1,3-dioxolan-2-yl)-1-(2-methylbenzoyl)piperidine	6.11205
52	Z56950531	C9H9ClO2	184.61	ClCC1COC=2C=CC=CC2O1	2-(chloromethyl)-2,3-dihydro-1,4-benzodioxine	4.89831
53	Z994047794	C15H18FNO3	279.30	FC=1C=CC=C(C1)C(=O)N2CCCCC2C3OCCO3	2-(1,3-dioxolan-2-yl)-1-(3-fluorobenzoyl)piperidine	4.69602
54	Z94599348	C10H13ClN2O2	228.67	CC1=CC(C(=O)CCl)=C(C)N1CC(=O)N	2-[3-(2-chloroacetyl)-2,5-dimethyl-1H-pyrrol-1-yl]acetamide	4.29144
55	Z994047838	C15H17F2NO3	297.29	FC=1C=CC(C(=O)N2CCCCC2C3OCCO3)=C(F)C1	1-(2,4-difluorobenzoyl)-2-(1,3-dioxolan-2-yl)piperidine	6.51663
56	Z56887688	C11H8ClN3O	233.65	ClCC(=O)C(C#N)C1=NC=2C=CC=CC2N1	2-(1H-1,3-benzodiazol-2-yl)-4-chloro-3-oxobutanenitrile	29.2781
57	Z1166182856	C12H17N3OS	251.34	CC1CN(C)CCN1C(=O)C=CC2=NC=CS2	1-(2,4-dimethylpiperazin-1-yl)-3-(1,3-thiazol-2-yl)prop-2-en-1-one	15.822
58	Z57046220	C12H16ClNO	225.71	ClCC1CN(CC=2C=CC=CC2)CCO1	4-benzyl-2-(chloromethyl)morpholine	6.82007
59	Z994047266	C16H20FNO3	293.33	FC=1C=CC=C(CC(=O)N2CCCCC2C3OCCO3)C1	1-[2-(1,3-dioxolan-2-yl)piperidin-1-yl]-2-(3-fluorophenyl)ethan-1-one	12.5853
60	Z227830224	C13H16ClNO2	253.72	CC(=O)NC=1C(C)=CC(C)=C(C(=O)CCl)C1C	N-[3-(2-chloroacetyl)-2,4,6-trimethylphenyl]acetamide	14.0014
61	Z994047742	C16H21NO4	291.34	COC=1C=CC=C(C1)C(=O)N2CCCCC2C3OCCO3	2-(1,3-dioxolan-2-yl)-1-(3-methoxybenzoyl)piperidine	12.4842
62	Z56358268	C10H9ClF3NO	251.63	FC(F)(F)C=1C=CC=CC1NC(=O)CCCl	3-chloro-N-[2-(trifluoromethyl)phenyl]propanamide	16.7323
63	Z1037458078	C15H26N2O3	282.37	O=C(CN1CCCCC1C2OCCO2)N3CCCCC3	2-[2-(1,3-dioxolan-2-yl)piperidin-1-yl]-1-(piperidin-1-yl)ethan-1-one	14.406
64	Z2492395554	C8H5ClF2O	190.57	FC=1C=CC(F)=C(C1)C(=O)CCl	2-chloro-1-(2,5-difluorophenyl)ethan-1-one	22.3964
65	Z851014468	C9H5F2N	165.13	FC=1C=CC(C=CC#N)=CC1F	3-(3,4-difluorophenyl)prop-2-enenitrile	-4.20475
66	Z2752916731	C16H18N2O3	286.32	CCCNC(=O)C(=CC=1C=CC(=CC1)C2OCCO2)C#N	2-cyano-3-[4-(1,3-dioxolan-2-yl)phenyl]-N-propylprop-2-enamide	21.8907
67	Z2417826459	C9H13ClN2OS	232.73	Cl.CN(C)C(=O)SC=1C=CC=CC1N	1-[(2-aminophenyl)sulfanyl]-N,N-dimethylformamide hydrochloride	3.58343
68	Z2234583564	C12H15N3O2	233.26	CC(C)NC(=O)C(=CC=1OC(C)=NC1C)C#N	2-cyano-3-(2,4-dimethyl-1,3-oxazol-5-yl)-N-(propan-2-yl)prop-2-enamide	3.38114
69	Z3236183773	C10H9N	143.18	CC=1C=CC(C=CC#N)=CC1	3-(4-methylphenyl)prop-2-enenitrile	5.60633
70	Z1198165279	C5H8N2O2	128.12	CC(C)C1=NNC(=O)O1	5-(propan-2-yl)-2,3-dihydro-1,3,4-oxadiazol-2-one	3.78572
71	Z2106591652	C10H13N3O3	223.22	CN(CC1=CC=NN1C)C(=O)C=CC(=O)O	3-{methyl[(1-methyl-1H-pyrazol-5-yl)methyl]carbamoyl}prop-2-enoic acid	17.1369
72	Z2752916592	C16H15N3O2	281.30	O=C(NC1CCCC1)C(=CC=2C=CC=3ON=CC3C2)C#N	3-(1,2-benzoxazol-5-yl)-2-cyano-N-cyclopentylprop-2-enamide	4.29144
73	Z2914587452	C11H13N3O2	219.23	O=C(NC=1C=NN(C1)C2CCCCO2)C#C	N-[1-(oxan-2-yl)-1H-pyrazol-4-yl]prop-2-ynamide	18.5529
74	Z994890248	C15H20ClNO2	281.77	ClC=1C=CC=CC1CN2CCC(CC2)C3OCCO3	1-[(2-chlorophenyl)methyl]-4-(1,3-dioxolan-2-yl)piperidine	6.11205
75	Z85921982	C10H7FN2O4	238.17	OC(=O)CN1N=C(OC1=O)C=2C=CC(F)=CC2	2-[5-(4-fluorophenyl)-2-oxo-2,3-dihydro-1,3,4-oxadiazol-3-yl]acetic acid	12.3831
76	Z1700442355	C13H15F2NO2	255.26	FC=1C=C2CCN(CCC3OCCO3)C2=C(F)C1	1-[2-(1,3-dioxolan-2-yl)ethyl]-5,7-difluoro-2,3-dihydro-1H-indole	18.7552
77	Z1259339821	C11H21NO3	215.28	NCCCC1(CCOCC1)C2OCCO2	3-[4-(1,3-dioxolan-2-yl)oxan-4-yl]propan-1-amine	12.2819
78	Z44326798	C13H11ClN2O	246.69	ClC=1C=CC=C(C=C(C#N)C(=O)NCC=C)C1	3-(3-chlorophenyl)-2-cyano-N-(prop-2-en-1-yl)prop-2-enamide	29.4766
79	Z394693508	C12H11N3O3	245.23	O=C(NCC=1C=CC=2OCOC2C1)N3C=CN=C3	N-[(2H-1,3-benzodioxol-5-yl)methyl]-1H-imidazole-1-carboxamide	99.8736
80	Z1952412067	C14H23NO3S	285.40	O=C(CC1OCCCO1)N2CCSC3CCCCC32	2-(1,3-dioxan-2-yl)-1-(octahydro-2H-1,4-benzothiazin-4-yl)ethan-1-one	18.9575
81	Z1127661428	C16H28N2O3	296.40	CC1CCCN(C1)C(=O)CN2CCCCC2C3OCCO3	2-[2-(1,3-dioxolan-2-yl)piperidin-1-yl]-1-(3-methylpiperidin-1-yl)ethan-1-one	-4.00246
82	Z3238090583	C6H4Cl2OS	195.06	ClCC(=O)C=1SC=CC1Cl	2-chloro-1-(3-chlorothiophen-2-yl)ethan-1-one	94.4117
83	Z994046624	C16H20FNO3	293.33	CC=1C=CC(=CC1F)C(=O)N2CCCCC2C3OCCO3	2-(1,3-dioxolan-2-yl)-1-(3-fluoro-4-methylbenzoyl)piperidine	7.52809
84	Z3227754482	C9H16ClNO	189.68	ClCCCNC(=O)C1CCCC1	N-(3-chloropropyl)cyclopentanecarboxamide	-1.17039
85	Z994302170	C15H19FN2O3	294.32	FC=1C=CC=CC1NC(=O)N2CCCCC2C3OCCO3	2-(1,3-dioxolan-2-yl)-N-(2-fluorophenyl)piperidine-1-carboxamide	-0.462378
86	Z234855734	C9H10ClNO	183.63	ClCCC(=O)NC=1C=CC=CC1	3-chloro-N-phenylpropanamide	3.48228
87	Z1166181188	C14H19N3O	245.32	CC1CN(C)CCN1C(=O)C=CC=2C=CC=CN2	1-(2,4-dimethylpiperazin-1-yl)-3-(pyridin-2-yl)prop-2-en-1-one	10.259
88	Z3227073891	C6H8ClNS	161.65	CC1=NC(CCCl)=CS1	4-(2-chloroethyl)-2-methyl-1,3-thiazole	0.447928
89	Z1166178088	C13H19N3OS	265.37	CC1CN(C)CCN1C(=O)C=CC2=CSC(C)=N2	1-(2,4-dimethylpiperazin-1-yl)-3-(2-methyl-1,3-thiazol-4-yl)prop-2-en-1-one	9.3487
90	Z2491498292	C9H6ClNO	179.60	ClCC(=O)C=1C=CC(C#N)=CC1	4-(2-chloroacetyl)benzonitrile	18.7552
91	Z1021076786	C15H17FN2O2	276.30	FC=1C=CC=C(N2CCCC(C2)C3OCCO3)C1C#N	2-[3-(1,3-dioxolan-2-yl)piperidin-1-yl]-6-fluorobenzonitrile	11.9785
92	Z2491498286	C6H6ClNO2	159.57	CC=1ON=CC1C(=O)CCl	2-chloro-1-(5-methyl-1,2-oxazol-4-yl)ethan-1-one	40.198
93	Z1021094638	C15H19F2NO2	283.31	FC=1C=CC=C(CN2CCCC(C2)C3OCCO3)C1F	1-[(2,3-difluorophenyl)methyl]-3-(1,3-dioxolan-2-yl)piperidine	20.8792
94	Z2235811879	C5H5ClN2O2	160.55	CC1=NON=C1C(=O)CCl	2-chloro-1-(4-methyl-1,2,5-oxadiazol-3-yl)ethan-1-one	97.8507
95	Z730334650	C14H17N3O2S	291.36	O=C1OC(=NN1CN2CCCSCC2)C=3C=CC=CC3	5-phenyl-3-[(1,4-thiazepan-4-yl)methyl]-2,3-dihydro-1,3,4-oxadiazol-2-one	33.1178
96	Z1954803958	C7H6ClNO	155.58	ClCC(=O)C=1C=CC=CN1	2-chloro-1-(pyridin-2-yl)ethan-1-one	101.694
97	Z3219880480	C14H9NO3	239.22	OC(=O)C=1C=C2C=CC=CC2=CC1NC(=O)C#C	3-(prop-2-ynamido)naphthalene-2-carboxylic acid	29.78
98	Z2752916747	C14H16N2O2	244.28	CC(C)NC(=O)C(=CC=1C=CC(CO)=CC1)C#N	2-cyano-3-[4-(hydroxymethyl)phenyl]-N-(propan-2-yl)prop-2-enamide	2.67312
99	Z3227057457	C6H7NO2S	157.19	C1COC(O1)C2=NC=CS2	2-(1,3-dioxolan-2-yl)-1,3-thiazole	1.86396
100	Z2379799430	C15H20FN3O	277.33	CC(N)C1CCCCN1C(=O)C=CC=2C=NC=C(F)C2	1-[2-(1-aminoethyl)piperidin-1-yl]-3-(5-fluoropyridin-3-yl)prop-2-en-1-one	-0.260087
101	Z85935745	C10H8N2O4	220.18	OC(=O)CN1N=C(OC1=O)C=2C=CC=CC2	2-(2-oxo-5-phenyl-2,3-dihydro-1,3,4-oxadiazol-3-yl)acetic acid	2.77427
102	Z1455185309	C12H15N3O3	249.26	CN1N=CC=C1C=CC(=O)N2CCCC2C(=O)O	1-[3-(1-methyl-1H-pyrazol-5-yl)prop-2-enoyl]pyrrolidine-2-carboxylic acid	4.08915
103	Z1091752556	C9H17NO2	171.23	CN1CCCC(C1)C2OCCO2	3-(1,3-dioxolan-2-yl)-1-methylpiperidine	3.68457
104	Z2417826761	C15H20FN3O	277.33	CC1CCCN(C1CN)C(=O)C=CC=2C=NC=C(F)C2	1-[2-(aminomethyl)-3-methylpiperidin-1-yl]-3-(5-fluoropyridin-3-yl)prop-2-en-1-one	3.68457
105	Z857666932	C10H15N3O	193.24	O=C(NCC1CCCC1)N2C=CN=C2	N-(cyclopentylmethyl)-1H-imidazole-1-carboxamide	40.7037
106	Z1741975028	C8H12N2O2	168.19	COC(OC)C=1C=CN=C(C)N1	4-(dimethoxymethyl)-2-methylpyrimidine	6.2132
107	Z1510278429	C6H7NO2	125.12	OC1CN(C1)C(=O)C#C	1-(3-hydroxyazetidin-1-yl)prop-2-yn-1-one	7.3258
108	Z1134971974	C14H14N2O2	242.27	CC1(C)CC=2C=C(C=C(C#N)C(=O)N)C=CC2O1	2-cyano-3-(2,2-dimethyl-2,3-dihydro-1-benzofuran-5-yl)prop-2-enamide	12.1808
109	Z1888339464	C11H11FN2S	222.28	CN(C)C=C(SC=1C=CC(F)=CC1)C#N	3-(dimethylamino)-2-[(4-fluorophenyl)sulfanyl]prop-2-enenitrile	36.4556
110	Z337000556	C11H15N3O2	221.25	CN1N=CC=C1C=CC(=O)N2CCOCC2	3-(1-methyl-1H-pyrazol-5-yl)-1-(morpholin-4-yl)prop-2-en-1-one	24.5205
111	Z1824567069	C10H11N3	173.21	CN(C)C=C(C#N)C=1C=CC=CN1	3-(dimethylamino)-2-(pyridin-2-yl)prop-2-enenitrile	19.0586
112	Z2491497262	C11H10O	158.19	O=C(CCC=1C=CC=CC1)C#C	5-phenylpent-1-yn-3-one	14.6082
113	Z1157863079	C13H13N3O2	243.26	O=C1ON=C(C=2C=CC=NC2)N1C3CCCC=C3	4-(cyclohex-2-en-1-yl)-3-(pyridin-3-yl)-4,5-dihydro-1,2,4-oxadiazol-5-one	54.7629
114	Z1695906905	C11H10ClN3O	235.66	ClC=1C=CC(CNC(=O)N2C=CN=C2)=CC1	N-[(4-chlorophenyl)methyl]-1H-imidazole-1-carboxamide	-1.67612
115	Z1263979181	C13H12N4O2S	288.32	CC1=NC(C)=C(CN2C(=NOC2=O)C=3C=CC=NC3)S1	4-[(2,4-dimethyl-1,3-thiazol-5-yl)methyl]-3-(pyridin-3-yl)-4,5-dihydro-1,2,4-oxadiazol-5-one	27.5548
116	Z1509580262	C10H9NO	159.18	O=C(NCC=1C=CC=CC1)C#C	N-benzylprop-2-ynamide	-1.57497
117	Z994047612	C15H18ClNO3	295.76	ClC=1C=CC=CC1C(=O)N2CCCCC2C3OCCO3	1-(2-chlorobenzoyl)-2-(1,3-dioxolan-2-yl)piperidine	5.30289
118	Z1274177382	C10H9NO2	175.18	N#CC=1C=CC(=CC1)C2OCCO2	4-(1,3-dioxolan-2-yl)benzonitrile	3.68457
119	Z995393646	C14H13N3O3	271.27	CC=1C=C(CN2C(=NOC2=O)C=3C=CC=CC3C)ON1	4-[(3-methyl-1,2-oxazol-5-yl)methyl]-3-(2-methylphenyl)-4,5-dihydro-1,2,4-oxadiazol-5-one	7.42694
120	Z68395517	C8H7N3O2	177.16	CN1C=C(C=C(C#N)C(=O)O)C=N1	2-cyano-3-(1-methyl-1H-pyrazol-4-yl)prop-2-enoic acid	5.90976
121	Z994293644	C14H18FNO4S	315.36	FC=1C=CC=C(C1)S(=O)(=O)N2CCCCC2C3OCCO3	2-(1,3-dioxolan-2-yl)-1-(3-fluorobenzenesulfonyl)piperidine	3.0777
122	Z3245417958	C9H7ClN2	178.61	NC(=CC#N)C=1C=CC(Cl)=CC1	3-amino-3-(4-chlorophenyl)prop-2-enenitrile	5.90976
123	Z1037520854	C15H26N2O4	298.37	OC1CCC(CC1)NC(=O)N2CCCCC2C3OCCO3	2-(1,3-dioxolan-2-yl)-N-(4-hydroxycyclohexyl)piperidine-1-carboxamide	7.22465
124	Z3244703475	C7H8NNaO2	161.13	[Na+].[O-]C(=CC#N)C1CCCO1	sodium 2-cyano-1-(oxolan-2-yl)eth-1-en-1-olate	16.6311
125	Z994047264	C16H20ClNO3	309.78	ClC=1C=CC=CC1CC(=O)N2CCCCC2C3OCCO3	2-(2-chlorophenyl)-1-[2-(1,3-dioxolan-2-yl)piperidin-1-yl]ethan-1-one	14.3048
126	Z235354635	C14H17N3O3	275.30	COC=1C=CC(CCNC(=O)N2C=CN=C2)=CC1OC	N-[2-(3,4-dimethoxyphenyl)ethyl]-1H-imidazole-1-carboxamide	10.259
127	Z1037458030	C16H20N2O2	272.34	N#CC=1C=CC(CN2CCCCC2C3OCCO3)=CC1	4-{[2-(1,3-dioxolan-2-yl)piperidin-1-yl]methyl}benzonitrile	10.7647
128	Z1269702412	C13H25NO2	227.34	NCCCC1(CCCCCC1)C2OCCO2	3-[1-(1,3-dioxolan-2-yl)cycloheptyl]propan-1-amine	9.04526
129	Z2492397517	C8H11NO2	153.17	COC1CCN(C1)C(=O)C#C	1-(3-methoxypyrrolidin-1-yl)prop-2-yn-1-one	-2.28299
130	Z2242908935	C14H19F3N4O3	348.32	CC1CNCCN1C(=O)C=CC2=CC=NN2C.OC(=O)C(F)(F)F	3-(1-methyl-1H-pyrazol-5-yl)-1-(2-methylpiperazin-1-yl)prop-2-en-1-one; trifluoroacetic acid	3.17885
131	Z57113803	C10H9NO4	207.18	OC(=O)C=CC(=O)NC=1C=CC=CC1O	3-[(2-hydroxyphenyl)carbamoyl]prop-2-enoic acid	20.5758
132	Z44347806	C16H12N4	260.29	CN1C(=NC=2C=CC=CC12)C(=CC=3C=CC=NC3)C#N	2-(1-methyl-1H-1,3-benzodiazol-2-yl)-3-(pyridin-3-yl)prop-2-enenitrile	48.4919
133	Z1416200861	C4H6N2O3	130.10	COCC1=NNC(=O)O1	5-(methoxymethyl)-2,3-dihydro-1,3,4-oxadiazol-2-one	2.06625
134	Z44317249	C13H10N2O2S	258.29	O=C(NCC1=CC=CO1)C(=CC2=CC=CS2)C#N	2-cyano-N-[(furan-2-yl)methyl]-3-(thiophen-2-yl)prop-2-enamide	1.56052
135	Z425389600	C12H13N3O2	231.25	COC=1C=CC=CC1CNC(=O)N2C=CN=C2	N-[(2-methoxyphenyl)methyl]-1H-imidazole-1-carboxamide	5.20175
136	Z821222778	C16H10N4S	290.34	N#CC(=CC=1C=CC=NC1)C2=NC(=CS2)C=3C=CN=CC3	3-(pyridin-3-yl)-2-[4-(pyridin-4-yl)-1,3-thiazol-2-yl]prop-2-enenitrile	6.31434
137	Z3228546333	C8H7N3O3	193.15	OC(=O)CN1C=C(NC(=O)C#C)C=N1	2-[4-(prop-2-ynamido)-1H-pyrazol-1-yl]acetic acid	25.4308
138	Z18453125	C5H6ClN3S2	207.70	NC1=NN=C(SCC(=C)Cl)S1	5-[(2-chloroprop-2-en-1-yl)sulfanyl]-1,3,4-thiadiazol-2-amine	1.45938
139	Z397585730	C13H15N3O3	261.27	COC=1C=CC(CNC(=O)N2C=CN=C2)=CC1OC	N-[(3,4-dimethoxyphenyl)methyl]-1H-imidazole-1-carboxamide	6.71892
140	Z46152169	C15H10ClN3O	283.71	ClC(=CC=1C=CC=NC1)C2=NC=3C=CC=CC3C(=O)N2	2-[1-chloro-2-(pyridin-3-yl)ethenyl]-3,4-dihydroquinazolin-4-one	34.8373
141	Z3229164719	C8H11N	121.17	N#CC=C1CCCCC1	2-cyclohexylideneacetonitrile	7.62923
142	Z194578114	C10H9ClN2OS2	272.77	CN1C(SCC(=C)Cl)=NC=2C=CSC2C1=O	2-[(2-chloroprop-2-en-1-yl)sulfanyl]-3-methyl-3H,4H-thieno[3,2-d]pyrimidin-4-one	13.0911
143	Z1518844581	C10H10O4	194.18	OC(=O)C=1C=CC=C(C1)C2OCCO2	3-(1,3-dioxolan-2-yl)benzoic acid	10.1579
144	Z95275444	C16H12ClN3O	297.73	CC=1C=CC=C2C(=O)NC(=NC12)C(=CC=3C=CC=NC3)Cl	2-[1-chloro-2-(pyridin-3-yl)ethenyl]-8-methyl-3,4-dihydroquinazolin-4-one	5.81241
145	Z995393682	C13H12N4O3	272.25	CC1=NC(CN2C(=NOC2=O)C=3C=CC=CC3C)=NO1	4-[(5-methyl-1,2,4-oxadiazol-3-yl)methyl]-3-(2-methylphenyl)-4,5-dihydro-1,2,4-oxadiazol-5-one	5.1006
146	Z169894604	C11H9N3O3	231.20	OC(=O)C=CC(=O)NC=1C=CC=2NN=CC2C1	3-[(1H-indazol-5-yl)carbamoyl]prop-2-enoic acid	77.7228
147	Z1568251415	C14H21NO3	251.32	CC1=CC=C(CN2CCCCC2C3OCCO3)O1	2-(1,3-dioxolan-2-yl)-1-[(5-methylfuran-2-yl)methyl]piperidine	7.93267
148	Z3244703762	C6H6ClNO2S	191.63	ClC1=CSC(=N1)C2OCCO2	4-chloro-2-(1,3-dioxolan-2-yl)-1,3-thiazole	-0.563523
149	Z995396390	C15H17N3O3	287.31	CC=1C=CC=CC1C2=NOC(=O)N2CC(=O)N3CCCC3	3-(2-methylphenyl)-4-[2-oxo-2-(pyrrolidin-1-yl)ethyl]-4,5-dihydro-1,2,4-oxadiazol-5-one	2.06625
150	Z3244703627	C9H13NO	151.20	COC1CCC(=CC#N)CC1	2-(4-methoxycyclohexylidene)acetonitrile	4.49373
151	Z44330091	C15H16N2O2	256.29	O=C(NCC1CCCO1)C(=CC=2C=CC=CC2)C#N	2-cyano-N-[(oxolan-2-yl)methyl]-3-phenylprop-2-enamide	17.8449
152	Z2872685541	C9H7ClO2	182.60	OC(=O)C(=C)C=1C=CC(Cl)=CC1	2-(4-chlorophenyl)prop-2-enoic acid	2.47083
153	Z1271498171	C13H16N2O3	248.27	COCC(C)NC(=O)C(=CC=1OC=CC1C)C#N	2-cyano-N-(1-methoxypropan-2-yl)-3-(3-methylfuran-2-yl)prop-2-enamide	5.20175
154	Z3227097394	C10H9NO3	191.18	COC=1C=CC=CC1C2=NOC(=O)C2	3-(2-methoxyphenyl)-4,5-dihydro-1,2-oxazol-5-one	14.0014
155	Z1272793688	C16H15N3OS	297.37	CC(NC(=O)C(=CC=1SC=NC1C)C#N)C=2C=CC=CC2	2-cyano-3-(4-methyl-1,3-thiazol-5-yl)-N-(1-phenylethyl)prop-2-enamide	27.9632
156	Z3242884350	C6H7NO2	125.12	O=C1CC(=NO1)C2CC2	3-cyclopropyl-4,5-dihydro-1,2-oxazol-5-one	11.3716
157	Z1272793844	C16H15N3OS	297.37	CC=1N=CSC1C=C(C#N)C(=O)NCCC=2C=CC=CC2	2-cyano-3-(4-methyl-1,3-thiazol-5-yl)-N-(2-phenylethyl)prop-2-enamide	6.71892
158	Z3244607864	C6H6ClNO2S	191.63	ClC1=CN=C(S1)C2OCCO2	5-chloro-2-(1,3-dioxolan-2-yl)-1,3-thiazole	10.8659
159	Z332370496	C13H19N3O	233.30	O=C(N1CCC2CCCCC2C1)N3C=CN=C3	2-(1H-imidazole-1-carbonyl)-decahydroisoquinoline	11.1693
160	Z3233635260	C10H5F3O	198.14	FC(F)(F)C=1C=CC=C(C1)C(=O)C#C	1-[3-(trifluoromethyl)phenyl]prop-2-yn-1-one	8.2361
161	Z240127598	C6H10N2O2	142.15	COC(OC)C=1C=CNN1	3-(dimethoxymethyl)-1H-pyrazole	0.953654
162	Z54670944	C7H9ClN4S	216.69	NC=1C=C(N)N=C(SCC(=C)Cl)N1	2-[(2-chloroprop-2-en-1-yl)sulfanyl]pyrimidine-4,6-diamine	18.4518
163	Z1415889608	C8H7NO3	165.14	N#CC1=CC=C(O1)C2OCCO2	5-(1,3-dioxolan-2-yl)furan-2-carbonitrile	3.58343
164	Z57098992	C11H16ClNO	213.70	NC(=O)C1(CC2CC3CC(Cl)(C2)C1)C3	3-chloroadamantane-1-carboxamide	4.1903
165	Z1269146652	C9H9NO3S	211.23	O=C1CC(C=2C=CC=CC2)S(=O)(=O)N1	5-phenyl-1??,2-thiazolidine-1,1,3-trione	5.40404
166	Z367452202	C9H11ClN2O2	214.64	CNC(=O)C1=CC(=CN1C)C(=O)CCl	4-(2-chloroacetyl)-N,1-dimethyl-1H-pyrrole-2-carboxamide	5.60633
167	Z1262396023	C8H15NO2	157.21	C1COC(O1)C2CCNCC2	4-(1,3-dioxolan-2-yl)piperidine	3.58343
168	Z30281508	C13H20ClNO	241.75	CCNC(=O)C1(CC2CC3CC(Cl)(C2)C1)C3	3-chloro-N-ethyladamantane-1-carboxamide	7.42694
169	Z2417826457	C9H13ClN2OS	232.73	Cl.CN(C)C(=O)SC=1C=CC(N)=CC1	1-[(4-aminophenyl)sulfanyl]-N,N-dimethylformamide hydrochloride	8.03381
170	Z394693562	C12H13ClFNO2	257.68	CC(=O)NCCC=1C=CC(=CC1F)C(=O)CCl	N-{2-[4-(2-chloroacetyl)-2-fluorophenyl]ethyl}acetamide	81.2629
171	Z3230676336	C10H13NO3	195.21	CC1(CCN(CC1)C(=O)C#C)C(=O)O	4-methyl-1-(prop-2-ynoyl)piperidine-4-carboxylic acid	6.41549
172	Z336036364	C15H13ClN4O	300.74	CC=1C=CC=C2C(=O)NC(=NC12)C(=CC3=CC=NN3C)Cl	2-[1-chloro-2-(1-methyl-1H-pyrazol-5-yl)ethenyl]-8-methyl-3,4-dihydroquinazolin-4-one	6.41549
173	Z3219892086	C12H10N2O4	246.21	CC(=O)NC=1C=CC(NC(=O)C#C)=C(C1)C(=O)O	5-acetamido-2-(prop-2-ynamido)benzoic acid	18.3506
174	Z1227796682	C8H7ClN4S	226.68	ClC(=C)CSC=1N=CN=C2NC=NC12	6-[(2-chloroprop-2-en-1-yl)sulfanyl]-9H-purine	3.58343
175	Z3231904366	C10H10N2O3	206.19	CCOC=1C=CC(=CC1)C2=NNC(=O)O2	5-(4-ethoxyphenyl)-2,3-dihydro-1,3,4-oxadiazol-2-one	10.259
176	Z56763050	C12H11ClO3	238.66	CC(Cl)CC1=CC=2C=CC(O)=CC2OC1=O	3-(2-chloropropyl)-7-hydroxy-2H-chromen-2-one	12.2819
177	Z1024440374	C11H6ClN3O	231.63	ClC=1C=CC(OC=2N=CC=NC2C#N)=CC1	3-(4-chlorophenoxy)pyrazine-2-carbonitrile	-0.866958
178	Z3233635602	C10H8O2	160.16	COC=1C=CC(=CC1)C(=O)C#C	1-(4-methoxyphenyl)prop-2-yn-1-one	3.17885
179	Z274555220	C10H14ClN3O2	243.69	CC1=NN(C(=O)N2CCOCC2)C(C)=C1Cl	4-(4-chloro-3,5-dimethyl-1H-pyrazole-1-carbonyl)morpholine	4.59488
180	Z166605562	C13H10ClNO3	263.67	ClCC(=O)C=1C=CC(NC(=O)C2=CC=CO2)=CC1	N-[4-(2-chloroacetyl)phenyl]furan-2-carboxamide	90.5682
181	Z56850468	C12H8N4OS	256.28	O=C(NC1=NN=CS1)C(=CC=2C=CC=CC2)C#N	2-cyano-3-phenyl-N-(1,3,4-thiadiazol-2-yl)prop-2-enamide	3.58343
182	Z56926672	C12H16ClNO3	257.71	COC=1C=CC(C2NCC(CCl)O2)=C(OC)C1	5-(chloromethyl)-2-(2,4-dimethoxyphenyl)-1,3-oxazolidine	-0.765813
183	Z56920564	C12H12N2	184.23	N#CC=CN1CCC=2C=CC=CC2C1	3-(1,2,3,4-tetrahydroisoquinolin-2-yl)prop-2-enenitrile	26.8468
184	Z994047290	C15H17F2NO3	297.29	FC=1C=C(F)C=C(C1)C(=O)N2CCCCC2C3OCCO3	1-(3,5-difluorobenzoyl)-2-(1,3-dioxolan-2-yl)piperidine	3.27999
185	Z44298914	C15H17N3O	255.31	NC(=O)C(=CC=1C=CC(=CC1)N2CCCCC2)C#N	2-cyano-3-[4-(piperidin-1-yl)phenyl]prop-2-enamide	-0.765813
186	Z1278590788	C15H10N2O2	250.25	OC(=O)C(=CC=1C=CC=C(C1)C=2C=CN=CC2)C#N	2-cyano-3-[3-(pyridin-4-yl)phenyl]prop-2-enoic acid	1.35823
187	Z1286096999	C17H24N2O2	288.38	CN(C)CC=CC(=O)NCC1(O)CCCC=2C=CC=CC21	4-(dimethylamino)-N-[(1-hydroxy-1,2,3,4-tetrahydronaphthalen-1-yl)methyl]but-2-enamide	7.42694
188	Z1541597752	C12H14N2O3S	266.31	COC=1C=C(C)C(=CC1C)S(=O)(=O)N2C=CC=N2	1-(4-methoxy-2,5-dimethylbenzenesulfonyl)-1H-pyrazole	3.88686
189	Z1119843419	C14H20N2O3	264.32	OCCCN1CCN(CC1)C(=O)OC=2C=CC=CC2	phenyl 4-(3-hydroxypropyl)piperazine-1-carboxylate	6.2132
190	Z274553844	C10H17N3O2S	243.32	CC=1C=C(C)N(N1)S(=O)(=O)N2CCCCC2	1-[(3,5-dimethyl-1H-pyrazol-1-yl)sulfonyl]piperidine	7.02236
191	Z21579433	C11H15N3O2S	253.32	O=C1OCCC1SC2=NN=C3CCCCCN23	3-{5H,6H,7H,8H,9H-[1,2,4]triazolo[4,3-a]azepin-3-ylsulfanyl}oxolan-2-one	-2.48528
192	Z1134972006	C14H13NO3	243.25	CC1(C)CC=2C=C(C=C(C#N)C(=O)O)C=CC2O1	2-cyano-3-(2,2-dimethyl-2,3-dihydro-1-benzofuran-5-yl)prop-2-enoic acid	14.7094
193	Z1268519469	C11H15NO2S	225.30	COCC=1C=CC=C(SC(=O)N(C)C)C1	1-{[3-(methoxymethyl)phenyl]sulfanyl}-N,N-dimethylformamide	29.4804
194	Z56786060	C15H11ClN2OS	302.77	ClCC(=O)C(=C1NC2=C(CCC=3C=CC=CC23)S1)C#N	4-chloro-2-{1H,2H,4H,5H-naphtho[1,2-d][1,3]thiazol-2-ylidene}-3-oxobutanenitrile	31.6006
195	Z2417826458	C9H13ClN2OS	232.73	Cl.CN(C)C(=O)SC=1C=CC=C(N)C1	1-[(3-aminophenyl)sulfanyl]-N,N-dimethylformamide hydrochloride	15.114
196	Z56824392	C12H11ClN2O2	250.68	CC1=NN(C(O)=C1C(=O)CCl)C=2C=CC=CC2	2-chloro-1-(5-hydroxy-3-methyl-1-phenyl-1H-pyrazol-4-yl)ethan-1-one	64.3716
197	Z3228188926	C11H8ClNO4	253.63	COC=1C=C(NC(=O)C#C)C(Cl)=CC1C(=O)O	5-chloro-2-methoxy-4-(prop-2-ynamido)benzoic acid	3.68457
198	Z56912618	C13H12ClN3O3	293.70	NC1=C(C(=O)CCl)C(=O)NC(=O)N1CC=2C=CC=CC2	6-amino-1-benzyl-5-(2-chloroacetyl)-1,2,3,4-tetrahydropyrimidine-2,4-dione	10.5624
199	Z203049032	C8H11N3O2	181.19	O=C(N1CCOCC1)N2C=CN=C2	4-(1H-imidazole-1-carbonyl)morpholine	4.08915
200	Z56757829	C5H9ClO3S	184.64	COC1CS(=O)(=O)CC1Cl	3-chloro-4-methoxy-1??-thiolane-1,1-dione	8.33725
201	Z367451146	C6H7NO4	157.12	CC1=NOC(=O)C1CC(=O)O	2-(3-methyl-5-oxo-4,5-dihydro-1,2-oxazol-4-yl)acetic acid	98.9633
202	Z56926565	C11H13ClO4	244.67	COC=1C=C(OC)C(C(=O)CCl)=C(OC)C1	2-chloro-1-(2,4,6-trimethoxyphenyl)ethan-1-one	5.20175
203	Z1688715199	C11H12N2OS	220.29	CN(C)C(=O)SC=1C(C)=CC=CC1C#N	1-[(2-cyano-6-methylphenyl)sulfanyl]-N,N-dimethylformamide	8.13496
204	Z56946891	C10H14ClN3O3	259.68	CCCN1C(N)=C(C(=O)CCl)C(=O)N(C)C1=O	6-amino-5-(2-chloroacetyl)-3-methyl-1-propyl-1,2,3,4-tetrahydropyrimidine-2,4-dione	38.8831
205	Z3244883062	C6H10N4O	154.16	CN(C)C(=O)N1N=CC=C1N	5-amino-N,N-dimethyl-1H-pyrazole-1-carboxamide	10.7647
206	Z57253881	C9H10ClN3	195.64	ClCCNC1=NC=2C=CC=CC2N1	N-(2-chloroethyl)-1H-1,3-benzodiazol-2-amine	5.20175
207	Z398556882	C13H15N3O2	245.27	CC=1C=CC=C(OCCNC(=O)N2C=CN=C2)C1	N-[2-(3-methylphenoxy)ethyl]-1H-imidazole-1-carboxamide	92.5911
208	Z2285378194	C10H11F2N3O2	243.21	FC(F)C1=NC(=NO1)C2(CCC2)NC(=O)C=C	N-{1-[5-(difluoromethyl)-1,2,4-oxadiazol-3-yl]cyclobutyl}prop-2-enamide	-3.61726
209	Z2517214402	C12H15N3O	217.26	CC=1N=CC=2C(CCCC2N1)NC(=O)C=C	N-(2-methyl-5,6,7,8-tetrahydroquinazolin-5-yl)prop-2-enamide	2.83515
210	Z2285378053	C11H9FN4OS	264.27	FC=1C=NC=CC1C2=NN=C(CNC(=O)C=C)S2	N-{[5-(3-fluoropyridin-4-yl)-1,3,4-thiadiazol-2-yl]methyl}prop-2-enamide	3.91055
211	Z2285377808	C14H15F2NO3	283.27	FC=1C=CC(OCC2CN(CCO2)C(=O)C=C)=CC1F	1-{2-[(3,4-difluorophenoxy)methyl]morpholin-4-yl}prop-2-en-1-one	1.27093
212	Z2738284342	C10H14N4O2	222.24	C=CC(=O)N1CCOC(CN2C=CN=N2)C1	1-{2-[(1H-1,2,3-triazol-1-yl)methyl]morpholin-4-yl}prop-2-en-1-one	6.4524
213	Z2517217238	C10H13N3O	191.22	C=CC(=O)NC1=CC=NN1CC2CC2	N-[1-(cyclopropylmethyl)-1H-pyrazol-5-yl]prop-2-enamide	8.79873
214	Z2285378035	C11H15N3O2S	253.32	C=CC(=O)NCC1=CN=C(S1)N2CCOCC2	N-{[2-(morpholin-4-yl)-1,3-thiazol-5-yl]methyl}prop-2-enamide	10.3629
215	Z2738285396	C12H10ClNO2	235.66	ClC=1OC=2C=CC=CC2C1CNC(=O)C=C	N-[(2-chloro-1-benzofuran-3-yl)methyl]prop-2-enamide	8.21215
216	Z56757233	C10H11NO	161.20	C=CC(=O)NCC=1C=CC=CC1	N-benzylprop-2-enamide	1.75975
217	Z3024771149	C11H11F2NO	211.20	CC=1C=C(F)C(CNC(=O)C=C)=C(F)C1	N-[(2,6-difluoro-4-methylphenyl)methyl]prop-2-enamide	5.27924
218	Z1938329699	C12H17N3O2	235.28	CCC1=NC(=NO1)C2(CCCC2)NC(=O)C=C	N-[1-(5-ethyl-1,2,4-oxadiazol-3-yl)cyclopentyl]prop-2-enamide	7.72333
219	Z2693798263	C14H16N2O2	244.28	C=CC(=O)N1C[C@@H]2C[C@H](C1)C3=CC=CC(=O)N3C2	(1R,9S)-11-(prop-2-enoyl)-7,11-diazatricyclo[7.3.1.0?,?]trideca-2,4-dien-6-one	9.87413
220	Z2693798298	C15H15N3O3	285.29	C=CC(=O)N1CCNC(=O)C1CC2=NC=3C=CC=CC3O2	3-[(1,3-benzoxazol-2-yl)methyl]-4-(prop-2-enoyl)piperazin-2-one	7.43004
221	Z3228451773	C11H11NO3	205.20	OC(=O)C=1C=CC=C(CNC(=O)C=C)C1	3-[(prop-2-enamido)methyl]benzoic acid	10.5585
222	Z1937811970	C13H16N2O3	248.27	C=CC(=O)NC1CCN(CC1)C(=O)C2=CC=CO2	N-[1-(furan-2-carbonyl)piperidin-4-yl]prop-2-enamide	7.43004
223	Z3247817043	C9H10N2O3S	226.25	CC=1SC(CNC(=O)C=C)=NC1C(=O)O	5-methyl-2-[(prop-2-enamido)methyl]-1,3-thiazole-4-carboxylic acid	5.67029
224	Z2738284984	C13H14N2O2	230.26	C=CC(=O)NCC=1C=CC=2CCNC(=O)C2C1	N-[(1-oxo-1,2,3,4-tetrahydroisoquinolin-7-yl)methyl]prop-2-enamide	29.5252
225	Z2517208581	C9H13N3O	179.21	CN1C=C(CCNC(=O)C=C)C=N1	N-[2-(1-methyl-1H-pyrazol-4-yl)ethyl]prop-2-enamide	3.91055
226	Z2285377573	C12H10ClN3O2	263.67	ClC=1C=CC(=CC1)C2=NN=C(CNC(=O)C=C)O2	N-{[5-(4-chlorophenyl)-1,3,4-oxadiazol-2-yl]methyl}prop-2-enamide	-0.195527
227	Z2738285313	C13H15FN2O	234.26	FC=1C=CC=CC1N2CCC(C2)NC(=O)C=C	N-[1-(2-fluorophenyl)pyrrolidin-3-yl]prop-2-enamide	9.6786
228	Z2517217452	C14H15N3O3	273.28	C=CC(=O)NC=1C=CC=2N=C(OC2C1)N3CCOCC3	N-[2-(morpholin-4-yl)-1,3-benzoxazol-6-yl]prop-2-enamide	5.377
229	Z2738282520	C8H10N2O3	182.17	COC=1C=C(CNC(=O)C=C)ON1	N-[(3-methoxy-1,2-oxazol-5-yl)methyl]prop-2-enamide	6.84346
230	Z1937959700	C11H17NO3	211.25	C=CC(=O)NC1CCC2(CC1)OCCO2	N-{1,4-dioxaspiro[4.5]decan-8-yl}prop-2-enamide	9.18978
231	Z1937991721	C14H18N2O2	246.30	C=CC(=O)NC=1C=CC=CC1CN2CCOCC2	N-{2-[(morpholin-4-yl)methyl]phenyl}prop-2-enamide	8.40767
232	Z2285378236	C8H13NO3S	203.25	CCS(=O)(=O)C1CN(C1)C(=O)C=C	1-[3-(ethanesulfonyl)azetidin-1-yl]prop-2-en-1-one	5.18147
233	Z2738284004	C13H16N2O	216.27	CN1CCC(NC(=O)C=C)C=2C=CC=CC12	N-(1-methyl-1,2,3,4-tetrahydroquinolin-4-yl)prop-2-enamide	13.1003
234	Z2517218484	C13H15NO3S	265.32	CS(=O)(=O)C=1C=CC=2CCCN(C(=O)C=C)C2C1	1-(7-methanesulfonyl-1,2,3,4-tetrahydroquinolin-1-yl)prop-2-en-1-one	12.6115
235	Z2738284062	C13H15NO2	217.26	CC=1C=CC=C2CC(COC12)NC(=O)C=C	N-(8-methyl-3,4-dihydro-2H-1-benzopyran-3-yl)prop-2-enamide	10.9495
236	Z2738283174	C8H9F2N3O	201.17	CN1N=CC(NC(=O)C=C)=C1C(F)F	N-[5-(difluoromethyl)-1-methyl-1H-pyrazol-4-yl]prop-2-enamide	3.32396
237	Z2517213900	C15H17F3N2O	298.30	FC(F)(F)C(N1CCN(CC1)C(=O)C=C)C=2C=CC=CC2	1-[4-(2,2,2-trifluoro-1-phenylethyl)piperazin-1-yl]prop-2-en-1-one	9.48307
238	Z2738286169	C13H13FN2O2	248.25	FC=1C=CC=C(C1)N2CCN(CC2=O)C(=O)C=C	1-(3-fluorophenyl)-4-(prop-2-enoyl)piperazin-2-one	14.1757
239	Z2738284324	C12H12ClNO	221.68	ClC=1C=CC=CC1C2(CC2)NC(=O)C=C	N-[1-(2-chlorophenyl)cyclopropyl]prop-2-enamide	10.8518
240	Z2732399367	C16H15NO2	253.29	OC1(CN(C1)C(=O)C=C)C=2C=CC=C3C=CC=CC23	1-[3-hydroxy-3-(naphthalen-1-yl)azetidin-1-yl]prop-2-en-1-one	-1.66198
241	Z2715231824	C15H19N3O3	289.32	CN(CC(=O)NC1=CC=2CCCCC2NC1=O)C(=O)C=C	N-methyl-N-{[(2-oxo-1,2,5,6,7,8-hexahydroquinolin-3-yl)carbamoyl]methyl}prop-2-enamide	22.6812
242	Z2732399291	C13H14N2O2	230.26	CN1C(N(CC1=O)C(=O)C=C)C=2C=CC=CC2	3-methyl-2-phenyl-1-(prop-2-enoyl)imidazolidin-4-one	1.17316
243	Z2719651909	C15H17ClN2O2	292.76	CN(CC(=O)N[C@H]1CCC=2C=C(Cl)C=CC12)C(=O)C=C	N-({[(1S)-5-chloro-2,3-dihydro-1H-inden-1-yl]carbamoyl}methyl)-N-methylprop-2-enamide	9.38531
244	Z1937919322	C13H22N2OS	254.39	C=CC(=O)NCC1(CCCC1)N2CCSCC2	N-{[1-(thiomorpholin-4-yl)cyclopentyl]methyl}prop-2-enamide	9.28755
245	Z3301393697	C14H24N2O2	252.35	C[C@H]1CN(C[C@@H](C)N1C(=O)C=C)C(=O)C(C)(C)C	1-[(2R,6S)-4-(2,2-dimethylpropanoyl)-2,6-dimethylpiperazin-1-yl]prop-2-en-1-one	6.94122
246	Z2738286390	C12H13NO3S	251.30	C=CC(=O)N1CCS(=O)(=O)C=2C=CC=CC2C1	4-(prop-2-enoyl)-2,3,4,5-tetrahydro-1??,4-benzothiazepine-1,1-dione	7.33227
247	Z3024767839	C11H17NO	179.25	C=CC(=O)NC1CCCC2(CC2)C1	N-{spiro[2.5]octan-5-yl}prop-2-enamide	7.62557
248	Z2285378135	C10H15F3N2O3S	300.29	CN(C)S(=O)(=O)[C@@H]1CN(C[C@H]1C(F)(F)F)C(=O)C=C	(3S,4S)-N,N-dimethyl-1-(prop-2-enoyl)-4-(trifluoromethyl)pyrrolidine-3-sulfonamide	4.79042
249	Z1938297051	C10H15N3O	193.24	CCN1N=C(C)C(NC(=O)C=C)=C1C	N-(1-ethyl-3,5-dimethyl-1H-pyrazol-4-yl)prop-2-enamide	2.73738
250	Z2732399408	C13H22N2O3	254.32	CN1C2(CCC2)COCC1(CO)CNC(=O)C=C	N-{[6-(hydroxymethyl)-5-methyl-8-oxa-5-azaspiro[3.5]nonan-6-yl]methyl}prop-2-enamide	4.79042
251	Z1938337113	C10H14N2OS	210.29	CC1=CN=C(S1)C(C)(C)NC(=O)C=C	N-[2-(5-methyl-1,3-thiazol-2-yl)propan-2-yl]prop-2-enamide	8.21215
252	Z1938240600	C10H16N2O2	196.24	NC(=O)C1(CNC(=O)C=C)CCCC1	1-[(prop-2-enamido)methyl]cyclopentane-1-carboxamide	9.87413
253	Z1938045875	C11H15N3O	205.25	CC(C)(C)C=1N=CC(NC(=O)C=C)=CN1	N-(2-tert-butylpyrimidin-5-yl)prop-2-enamide	9.18978
254	Z2732399319	C9H11N3O	177.20	CN1N=CC=2CN(CC21)C(=O)C=C	1-{1-methyl-1H,4H,5H,6H-pyrrolo[3,4-c]pyrazol-5-yl}prop-2-en-1-one	14.078
255	Z2738282589	C10H17NO2	183.24	CCC1CC(CCO1)NC(=O)C=C	N-(2-ethyloxan-4-yl)prop-2-enamide	10.4607
256	Z2738283379	C11H15N3O	205.25	CN1N=CC(C2CC2)=C1CNC(=O)C=C	N-[(4-cyclopropyl-1-methyl-1H-pyrazol-5-yl)methyl]prop-2-enamide	1.85751
257	Z1937775814	C15H19ClN2O	278.77	ClC=1C=CC(CN2CCC(CC2)NC(=O)C=C)=CC1	N-{1-[(4-chlorophenyl)methyl]piperidin-4-yl}prop-2-enamide	9.09202
258	Z2517209426	C12H12FNO2	221.22	FC=1C=CC=C2C(CCOC12)NC(=O)C=C	N-(8-fluoro-3,4-dihydro-2H-1-benzopyran-4-yl)prop-2-enamide	4.10607
259	Z1938288742	C14H23NO2	237.33	CCOC1CC(NC(=O)C=C)C21CCCCC2	N-{3-ethoxyspiro[3.5]nonan-1-yl}prop-2-enamide	4.59489
260	Z2517211323	C8H12N2O2	168.19	C=CC(=O)NC1CCCNC1=O	N-(2-oxopiperidin-3-yl)prop-2-enamide	12.416
261	Z1938281835	C14H17ClN2O	264.75	ClC=1C=CC=CC1N2CCCC(C2)NC(=O)C=C	N-[1-(2-chlorophenyl)piperidin-3-yl]prop-2-enamide	8.30991
262	Z2738283182	C12H11NO2	201.22	C=CC(=O)NCC1=COC=2C=CC=CC12	N-[(1-benzofuran-3-yl)methyl]prop-2-enamide	7.72333
263	Z2517211828	C14H16N2O3	260.28	COC=1C=CC=C(C1)N2CC(CC2=O)NC(=O)C=C	N-[1-(3-methoxyphenyl)-5-oxopyrrolidin-3-yl]prop-2-enamide	3.42173
264	Z2738285102	C14H17NO2	231.29	COC=1C=CC=C2N(CCCCC12)C(=O)C=C	1-(6-methoxy-2,3,4,5-tetrahydro-1H-1-benzazepin-1-yl)prop-2-en-1-one	6.64793
265	Z2738286519	C13H13ClFNO	253.69	FC=1C=CC(=C(Cl)C1)C2(CNC(=O)C=C)CC2	N-{[1-(2-chloro-4-fluorophenyl)cyclopropyl]methyl}prop-2-enamide	5.76806
266	Z2732399355	C11H15F3N2O2	264.24	FC(F)(F)C(=O)N1CCCCC1CNC(=O)C=C	N-{[1-(2,2,2-trifluoroacetyl)piperidin-2-yl]methyl}prop-2-enamide	8.50544
267	Z2738284267	C12H12FNO2	221.22	FC=1C=CC=2CC(COC2C1)NC(=O)C=C	N-(7-fluoro-3,4-dihydro-2H-1-benzopyran-3-yl)prop-2-enamide	10.754
268	Z2517277109	C14H14N2O	226.27	C=CC(=O)N1CCN2C(C1)=CC=3C=CC=CC23	1-{1H,2H,3H,4H-pyrazino[1,2-a]indol-2-yl}prop-2-en-1-one	24.6364
269	Z1937923651	C15H17FN2O2	276.30	FC=1C=CC=CC1C(=O)N2CCC(CC2)NC(=O)C=C	N-[1-(2-fluorobenzoyl)piperidin-4-yl]prop-2-enamide	10.2652
270	Z2517213005	C13H16N2O	216.27	C=CC(=O)NC1CCN(C1)C=2C=CC=CC2	N-(1-phenylpyrrolidin-3-yl)prop-2-enamide	20.1393
271	Z2738285772	C15H18N2O	242.31	C=CC(=O)NC=1C=CC=CC1N2CC3CCC2C3	N-(2-{2-azabicyclo[2.2.1]heptan-2-yl}phenyl)prop-2-enamide	14.1757
272	Z2285377876	C13H11F3N4O	296.24	FC(F)(F)C=1C=CC=C(C1)C(NC(=O)C=C)C2=NN=CN2	N-[(4H-1,2,4-triazol-3-yl)[3-(trifluoromethyl)phenyl]methyl]prop-2-enamide	28.0588
273	Z2738283472	C13H21NO	207.31	C=CC(=O)NC1CCCC2CCCCC12	N-(decahydronaphthalen-1-yl)prop-2-enamide	1.95527
274	Z2285378144	C12H20N2O2	224.29	CC(C)(C)[C@@H]1NC(=O)CC[C@H]1NC(=O)C=C	N-[(2S,3R)-2-tert-butyl-6-oxopiperidin-3-yl]prop-2-enamide	6.15911
275	Z1938425925	C9H16N2O3S	232.29	C[C@H]1CN(CCN1S(=O)(=O)C)C(=O)C=C	1-[(3S)-4-methanesulfonyl-3-methylpiperazin-1-yl]prop-2-en-1-one	8.79873
276	Z2738284054	C13H15NO2	217.26	C=CC(=O)NCCC=1C=CC=2COCC2C1	N-[2-(1,3-dihydro-2-benzofuran-5-yl)ethyl]prop-2-enamide	9.48307
277	Z2738285885	C10H16N2O3S	244.31	C=CC(=O)N1CCN(CC1)S(=O)(=O)C2CC2	1-[4-(cyclopropanesulfonyl)piperazin-1-yl]prop-2-en-1-one	5.47476
278	Z1938229820	C11H10N2O2	202.20	C=CC(=O)NC=1C=CC=2NC(=O)CC2C1	N-(2-oxo-2,3-dihydro-1H-indol-5-yl)prop-2-enamide	12.5137
279	Z1938211119	C12H16N2OS	236.33	CN(C1CCCC=2N=C(C)SC12)C(=O)C=C	N-methyl-N-(2-methyl-4,5,6,7-tetrahydro-1,3-benzothiazol-7-yl)prop-2-enamide	7.33227
280	Z2738284972	C13H14N2O2	230.26	C=CC(=O)NC=1C=CC=CC1C2CCC(=O)N2	N-[2-(5-oxopyrrolidin-2-yl)phenyl]prop-2-enamide	7.72333
281	Z3024765400	C11H18N2O2	210.27	CC(C)(C)N1CCC(NC(=O)C=C)C1=O	N-(1-tert-butyl-2-oxopyrrolidin-3-yl)prop-2-enamide	4.3016
282	Z2285377763	C16H19N3O	269.34	CC(CC1=CC(C)=NN1C=2C=CC=CC2)NC(=O)C=C	N-[1-(3-methyl-1-phenyl-1H-pyrazol-5-yl)propan-2-yl]prop-2-enamide	6.25687
283	Z2738286420	C12H14ClN3O	251.71	ClC=1C=NC(=NC1)C2CCN(CC2)C(=O)C=C	1-[4-(5-chloropyrimidin-2-yl)piperidin-1-yl]prop-2-en-1-one	5.57253
284	Z2732399370	C14H14N2O2	242.27	C=CC(=O)NC(CC=1C=CC=CC1)C2=NC=CO2	N-[1-(1,3-oxazol-2-yl)-2-phenylethyl]prop-2-enamide	11.9272
285	Z2738283596	C12H19NO2	209.28	C=CC(=O)NC1CCCC21CCOCC2	N-{8-oxaspiro[4.5]decan-1-yl}prop-2-enamide	10.2652
286	Z1938149872	C12H17N3O2	235.28	CC(C)C(NC(=O)C=C)C1=NC(=NO1)C2CC2	N-[1-(3-cyclopropyl-1,2,4-oxadiazol-5-yl)-2-methylpropyl]prop-2-enamide	11.0473
287	Z2738286754	C11H18N2O3S	258.33	C=CC(=O)N1CCC(CC1)N2CCCS2(=O)=O	2-[1-(prop-2-enoyl)piperidin-4-yl]-1??,2-thiazolidine-1,1-dione	8.70097
288	Z1938284371	C13H12N2O2	228.24	C=CC(=O)NCC1=COC(=N1)C=2C=CC=CC2	N-[(2-phenyl-1,3-oxazol-4-yl)methyl]prop-2-enamide	-4.69266
289	Z2517212312	C13H15NO	201.26	CC1CC(NC(=O)C=C)C=2C=CC=CC12	N-(3-methyl-2,3-dihydro-1H-inden-1-yl)prop-2-enamide	3.51949
290	Z2738284839	C14H16N2O	228.28	C=CC(=O)N1CCN(C2CC2)C=3C=CC=CC13	1-(4-cyclopropyl-1,2,3,4-tetrahydroquinoxalin-1-yl)prop-2-en-1-one	15.7399
291	Z2517215309	C13H14ClNO	235.70	ClC=1C=CC=C(C1)C2CC(C2)NC(=O)C=C	N-[3-(3-chlorophenyl)cyclobutyl]prop-2-enamide	5.96358
292	Z2738286711	C16H19NO2	257.32	C=CC(=O)N1CCC2(CC1)OCCC=3C=CC=CC32	1-{3,4-dihydrospiro[2-benzopyran-1,4'-piperidin]-1'-yl}prop-2-en-1-one	3.71502
293	Z2738283276	C10H15F2NO	203.22	FC1(F)CCCC(CNC(=O)C=C)C1	N-[(3,3-difluorocyclohexyl)methyl]prop-2-enamide	8.89649
294	Z2285377379	C16H17N3O	267.32	C=CC(=O)NCC1=NN(C=2CCCC12)C=3C=CC=CC3	N-({1-phenyl-1H,4H,5H,6H-cyclopenta[c]pyrazol-3-yl}methyl)prop-2-enamide	5.96358
295	Z1937889973	C11H15N3O	205.25	CN1N=CC=2C(CCCC21)NC(=O)C=C	N-(1-methyl-4,5,6,7-tetrahydro-1H-indazol-4-yl)prop-2-enamide	6.84346
296	Z57043669	C11H13ClN2O3S	288.75	CN(C)S(=O)(=O)C=1C=CC(Cl)=C(NC(=O)C=C)C1	N-[2-chloro-5-(dimethylsulfamoyl)phenyl]prop-2-enamide	6.55016
297	Z1937915790	C11H15N3OS	237.32	CC1=CSC(=N1)N2CCN(CC2)C(=O)C=C	1-[4-(4-methyl-1,3-thiazol-2-yl)piperazin-1-yl]prop-2-en-1-one	9.6786
298	Z362763704	C9H7F2NO	183.15	FC=1C=CC(NC(=O)C=C)=CC1F	N-(3,4-difluorophenyl)prop-2-enamide	7.82109
299	Z2738284187	C13H14FNO	219.25	FC=1C=CC=CC1[C@H]2C[C@@H](C2)NC(=O)C=C	N-[(1r,3r)-3-(2-fluorophenyl)cyclobutyl]prop-2-enamide	10.1674
300	Z1938410738	C14H15F2NO2	267.27	FC=1C=CC(=C(F)C1)C2(CCOCC2)NC(=O)C=C	N-[4-(2,4-difluorophenyl)oxan-4-yl]prop-2-enamide	6.35464
301	Z2738284179	C13H14FNO	219.25	FC=1C=CC(CC2(CC2)NC(=O)C=C)=CC1	N-{1-[(4-fluorophenyl)methyl]cyclopropyl}prop-2-enamide	7.91886
302	Z2738283875	C12H13N3O	215.25	CN1N=C(CNC(=O)C=C)C=2C=CC=CC12	N-[(1-methyl-1H-indazol-3-yl)methyl]prop-2-enamide	13.9802
303	Z2517218009	C9H8N2O3	192.17	[O-][N+](=O)C=1C=CC(NC(=O)C=C)=CC1	N-(4-nitrophenyl)prop-2-enamide	9.18978
304	Z1937740041	C12H21NO2	211.30	OCC(=C)C(=O)NC1CCCCCCC1	N-cyclooctyl-2-(hydroxymethyl)prop-2-enamide	25.3214
305	Z2517216348	C11H14N4O2	234.25	CN1C=C(C=N1)N2CCN(CC2=O)C(=O)C=C	1-(1-methyl-1H-pyrazol-4-yl)-4-(prop-2-enoyl)piperazin-2-one	7.82109
306	Z2738287967	C14H17NO4S	295.35	CS(=O)(=O)C=1C=CC(=CC1)C2(CCOC2)NC(=O)C=C	N-[3-(4-methanesulfonylphenyl)oxolan-3-yl]prop-2-enamide	3.2262
307	Z2517217429	C12H19NO2	209.28	C=CC(=O)NC1CCOC2(CCCC2)C1	N-{6-oxaspiro[4.5]decan-9-yl}prop-2-enamide	4.69266
308	Z2285378214	C11H11ClN4O	250.68	ClC=1C=NN2C=C(CCNC(=O)C=C)C=NC12	N-(2-{3-chloropyrazolo[1,5-a]pyrimidin-6-yl}ethyl)prop-2-enamide	9.87413
309	Z2517214753	C8H13NO3S	203.25	CC1CN(CCS1(=O)=O)C(=O)C=C	2-methyl-4-(prop-2-enoyl)-1??-thiomorpholine-1,1-dione	4.20384
310	Z2285378072	C10H14N2O3	210.22	C=CC(=O)N1CC[C@@H]2COC(=O)N[C@H]2C1	(4aS,8aR)-7-(prop-2-enoyl)-octahydro-1H-pyrido[3,4-d][1,3]oxazin-2-one	8.40767
311	Z3024763848	C8H13NOS	171.25	CC1(C)SCC1NC(=O)C=C	N-(2,2-dimethylthietan-3-yl)prop-2-enamide	6.84346
312	Z1937861875	C14H15N3O	241.28	C=CC(=O)NCC=1C=CC(CN2C=CC=N2)=CC1	N-({4-[(1H-pyrazol-1-yl)methyl]phenyl}methyl)prop-2-enamide	5.08371
313	Z3024767786	C11H17NO2	195.25	C=CC(=O)NCC1CCC2CC1CO2	N-({6-oxabicyclo[3.2.1]octan-2-yl}methyl)prop-2-enamide	4.20384
314	Z1938352888	C15H20N2O	244.33	CC(NC(=O)C=C)C=1C=CC=C(C1)N2CCCC2	N-{1-[3-(pyrrolidin-1-yl)phenyl]ethyl}prop-2-enamide	23.9521
315	Z2738283100	C11H19NO2	197.27	CC(C)C1CC(CCO1)NC(=O)C=C	N-[2-(propan-2-yl)oxan-4-yl]prop-2-enamide	9.77637
316	Z2738286712	C15H19N3O	257.33	CC(C)C=1N=CC=2C3CCC(CC2N1)N3C(=O)C=C	1-[5-(propan-2-yl)-4,6,12-triazatricyclo[7.2.1.0?,?]dodeca-2,4,6-trien-12-yl]prop-2-en-1-one	9.28755
317	Z2738287573	C15H18FNO3	279.30	COC=1C=CC(=CC1F)C2(CCOCC2)NC(=O)C=C	N-[4-(3-fluoro-4-methoxyphenyl)oxan-4-yl]prop-2-enamide	11.7316
318	Z2738284244	C11H16N4O	220.27	C=CC(=O)N1CCCC(CC1)N2C=CN=N2	1-[4-(1H-1,2,3-triazol-1-yl)azepan-1-yl]prop-2-en-1-one	11.9272
319	Z2285377761	C11H11FN2O	206.21	FC=1C=CC(=NC1)C2(CC2)NC(=O)C=C	N-[1-(5-fluoropyridin-2-yl)cyclopropyl]prop-2-enamide	8.50544
320	Z2517217547	C15H17NO	227.30	C=CC(=O)NC1CC21CCCC=3C=CC=CC32	N-{3',4'-dihydro-2'H-spiro[cyclopropane-1,1'-naphthalen]-3-yl}prop-2-enamide	-3.2262
321	Z1938443454	C12H12ClNO2	237.68	ClC=1C=C2CCOC2=C(CNC(=O)C=C)C1	N-[(5-chloro-2,3-dihydro-1-benzofuran-7-yl)methyl]prop-2-enamide	-1.56422
322	Z2738283416	C10H14N4O	206.24	C=CC(=O)N1CCCC(C1)N2C=CN=N2	1-[3-(1H-1,2,3-triazol-1-yl)piperidin-1-yl]prop-2-en-1-one	5.86582
323	Z1937921791	C13H13N3O	227.26	C=CC(=O)NCC=1C=CC(=CC1)N2C=CC=N2	N-{[4-(1H-pyrazol-1-yl)phenyl]methyl}prop-2-enamide	4.00831
324	Z1938144929	C13H14ClNO	235.70	ClC=1C=CC(=CC1)C2(CNC(=O)C=C)CC2	N-{[1-(4-chlorophenyl)cyclopropyl]methyl}prop-2-enamide	2.93291
325	Z2738285416	C13H14ClNO	235.70	ClC=1C=CC=CC1[C@H]2C[C@@H](C2)NC(=O)C=C	N-[(1r,3r)-3-(2-chlorophenyl)cyclobutyl]prop-2-enamide	6.64793
326	Z2738285308	C12H14N2O3	234.25	C=CC(=O)NC=1C=CN=C(OC2CCOC2)C1	N-[2-(oxolan-3-yloxy)pyridin-4-yl]prop-2-enamide	6.94122
327	Z2738285262	C14H16FNO	233.28	FC1(CCN(CC1)C(=O)C=C)C=2C=CC=CC2	1-(4-fluoro-4-phenylpiperidin-1-yl)prop-2-en-1-one	5.18147
328	Z2517212073	C13H16N2O2	232.27	C=CC(=O)NC=1C=CC(OC2CCCC2)=NC1	N-[6-(cyclopentyloxy)pyridin-3-yl]prop-2-enamide	7.5278
329	Z2285377443	C14H16N2O2	244.28	CC(NC(=O)C=C)C(=O)N1CCC=2C=CC=CC12	N-[1-(2,3-dihydro-1H-indol-1-yl)-1-oxopropan-2-yl]prop-2-enamide	6.74569
330	Z2738283917	C14H17NO	215.29	CC=1C=CC=C(C1)[C@H]2C[C@@H](C2)NC(=O)C=C	N-[(1r,3r)-3-(3-methylphenyl)cyclobutyl]prop-2-enamide	6.64793
331	Z2732399416	C12H19NO4	241.28	CC(C)(C)OC(=O)[C@@H]1C[C@H](O)CN1C(=O)C=C	tert-butyl (2S,4S)-4-hydroxy-1-(prop-2-enoyl)pyrrolidine-2-carboxylate	10.9495
332	Z1937965503	C10H16N2O2	196.24	CC(=O)NC1CCCN(C1)C(=O)C=C	N-[1-(prop-2-enoyl)piperidin-3-yl]acetamide	8.6032
333	Z1938043321	C9H12N2O2	180.20	CC1=NOC(C)=C1CNC(=O)C=C	N-[(3,5-dimethyl-1,2-oxazol-4-yl)methyl]prop-2-enamide	13.3936
334	Z2517213820	C12H17N3O	219.28	CC=1C=NN(C1)C2CCN(CC2)C(=O)C=C	1-[4-(4-methyl-1H-pyrazol-1-yl)piperidin-1-yl]prop-2-en-1-one	10.3629
335	Z1937728034	C13H15FN2O	234.26	FC=1C=CC=CC1N2CCN(CC2)C(=O)C=C	1-[4-(2-fluorophenyl)piperazin-1-yl]prop-2-en-1-one	7.5278
336	Z2732399267	C13H13N3O	227.26	CC=1N=C(CNC(=O)C=C)N=C2C=CC=CC12	N-[(4-methylquinazolin-2-yl)methyl]prop-2-enamide	-0.293291
337	Z3024766154	C7H11NOS2	189.29	C=CC(=O)NCC1SCCS1	N-[(1,3-dithiolan-2-yl)methyl]prop-2-enamide	6.15911
338	Z2285377492	C12H16N4O	232.28	CN(C)C=1C=C2CN(CCC2=NN1)C(=O)C=C	1-[3-(dimethylamino)-5H,6H,7H,8H-pyrido[4,3-c]pyridazin-6-yl]prop-2-en-1-one	3.12844
339	Z3024761858	C9H15NO2	169.22	CC1CC(CCO1)NC(=O)C=C	N-(2-methyloxan-4-yl)prop-2-enamide	4.59489
340	Z2285377341	C14H17NO3	247.28	CC(CCC=1C=CC=2OCOC2C1)NC(=O)C=C	N-[4-(2H-1,3-benzodioxol-5-yl)butan-2-yl]prop-2-enamide	4.20384
341	Z2738283425	C9H12F3NO	207.19	CC1(CC(F)(F)F)CN(C1)C(=O)C=C	1-[3-methyl-3-(2,2,2-trifluoroethyl)azetidin-1-yl]prop-2-en-1-one	7.13675
342	Z2738285079	C14H17NO2	231.29	CC1(C)CCC=2C=C(NC(=O)C=C)C=CC2O1	N-(2,2-dimethyl-3,4-dihydro-2H-1-benzopyran-6-yl)prop-2-enamide	6.25687
343	Z1938449403	C15H19NO2	245.31	COC=1C=CC=2C(CNC(=O)C=C)CCCC2C1	N-[(6-methoxy-1,2,3,4-tetrahydronaphthalen-1-yl)methyl]prop-2-enamide	3.51949
344	Z2738284777	C13H12N2O2	228.24	C=CC(=O)NCC=1C=CC=C(C1)C2=CN=CO2	N-{[3-(1,3-oxazol-5-yl)phenyl]methyl}prop-2-enamide	5.27924
345	Z2738282145	C8H13NO2	155.19	C=CC(=O)N[C@H]1CCCOC1	N-[(3S)-oxan-3-yl]prop-2-enamide	3.32396
346	Z2517212295	C9H11N3O	177.20	C=CC(=O)N1CC(C1)N2C=CC=N2	1-[3-(1H-pyrazol-1-yl)azetidin-1-yl]prop-2-en-1-one	9.97189
347	Z2738285128	C10H17NO3S	231.31	CC1(C)CCN(CCS1(=O)=O)C(=O)C=C	7,7-dimethyl-4-(prop-2-enoyl)-1??,4-thiazepane-1,1-dione	9.6786
348	Z2285377504	C9H14N4O	194.23	CC(NC(=O)C=C)C(C)N1C=NC=N1	N-[3-(1H-1,2,4-triazol-1-yl)butan-2-yl]prop-2-enamide	14.1757
349	Z3024764609	C11H19NO	181.27	CC1(C)CCCC1CNC(=O)C=C	N-[(2,2-dimethylcyclopentyl)methyl]prop-2-enamide	13.5891
350	Z2517216825	C12H13NO3S	251.30	C=CC(=O)NCC=1C=CC2=C(CCS2(=O)=O)C1	N-[(1,1-dioxo-2,3-dihydro-1??-benzothiophen-5-yl)methyl]prop-2-enamide	7.72333
351	Z2517211857	C10H16N2O2	196.24	CC(C)N1CC(CC1=O)NC(=O)C=C	N-[5-oxo-1-(propan-2-yl)pyrrolidin-3-yl]prop-2-enamide	8.50544
352	Z1937937175	C10H9F2NO2	213.18	FC(F)OC=1C=CC=C(NC(=O)C=C)C1	N-[3-(difluoromethoxy)phenyl]prop-2-enamide	4.3016
353	Z2848645286	C10H17NOS	199.31	CC1(C)CCN(CCS1)C(=O)C=C	1-(7,7-dimethyl-1,4-thiazepan-4-yl)prop-2-en-1-one	11.7316
354	Z2517214283	C14H18N2O	230.30	C=CC(=O)NC1CCCN(C1)C=2C=CC=CC2	N-(1-phenylpiperidin-3-yl)prop-2-enamide	5.27924
355	Z2517216208	C8H13NOS	171.25	C=CC(=O)NC1CCCSC1	N-(thian-3-yl)prop-2-enamide	2.1508
356	Z2738285106	C14H17NO2	231.29	COC=1C=CC=C2CCN(CCC12)C(=O)C=C	1-(6-methoxy-2,3,4,5-tetrahydro-1H-3-benzazepin-3-yl)prop-2-en-1-one	7.13675
357	Z2517218001	C12H13NOS	219.30	C=CC(=O)N1CCCSC=2C=CC=CC12	1-(2,3,4,5-tetrahydro-1,5-benzothiazepin-5-yl)prop-2-en-1-one	5.67029
358	Z2693921708	C13H16N2O3	248.27	COC=1C=CC(=CN1)[C@@H]2OCC[C@H]2NC(=O)C=C |&1:8,12,r|	rac-N-[(2R,3S)-2-(6-methoxypyridin-3-yl)oxolan-3-yl]prop-2-enamide	7.5278
359	Z2848645832	C13H15N3O2	245.27	C=CC(=O)NC=1C=CC=CC1N2CCNC(=O)C2	N-[2-(3-oxopiperazin-1-yl)phenyl]prop-2-enamide	10.6562
360	Z2848644984	C7H8N2O2	152.15	C=CC(=O)NCC1=CC=NO1	N-[(1,2-oxazol-5-yl)methyl]prop-2-enamide	4.00831
361	Z1937747257	C12H13NO	187.23	C=CC(=O)NC=1C=CC=2CCCC2C1	N-(2,3-dihydro-1H-inden-5-yl)prop-2-enamide	7.23451
362	Z1938203723	C13H14N2O2	230.26	C=CC(=O)NC1CCN(C1=O)C=2C=CC=CC2	N-(2-oxo-1-phenylpyrrolidin-3-yl)prop-2-enamide	10.9495
363	Z2738282504	C10H15NO2	181.23	C=CC(=O)N1CC(C1)C2CCOC2	1-[3-(oxolan-3-yl)azetidin-1-yl]prop-2-en-1-one	8.11438
364	Z2738283479	C11H10ClNO	207.65	ClC=1C=CC=C2CN(CC21)C(=O)C=C	1-(4-chloro-2,3-dihydro-1H-isoindol-2-yl)prop-2-en-1-one	7.03898
365	Z2738287274	C14H14F3NO	269.26	FC(F)(F)C=1C=CC(=CC1)C2CCN(C2)C(=O)C=C	1-{3-[4-(trifluoromethyl)phenyl]pyrrolidin-1-yl}prop-2-en-1-one	11.0473
366	Z1937803176	C14H16N2O3	260.28	COC=1C=C(NC(=O)C=C)C=CC1N2CCCC2=O	N-[3-methoxy-4-(2-oxopyrrolidin-1-yl)phenyl]prop-2-enamide	13.1003
367	Z2738283369	C12H12FNO	205.22	FC=1C=CC=C2CN(CCC12)C(=O)C=C	1-(5-fluoro-1,2,3,4-tetrahydroisoquinolin-2-yl)prop-2-en-1-one	6.25687
368	Z2285377424	C14H12FNO2	245.24	FC=1C=CC=CC1C2=CC=C(CNC(=O)C=C)O2	N-{[5-(2-fluorophenyl)furan-2-yl]methyl}prop-2-enamide	2.54186
369	Z3024765489	C9H14N4O	194.23	CN1C=C(N=N1)C(C)(C)NC(=O)C=C	N-[2-(1-methyl-1H-1,2,3-triazol-4-yl)propan-2-yl]prop-2-enamide	11.2428
370	Z2517216719	C12H14FN3O	235.25	FC=1C=CC=NC1N2CCC(C2)NC(=O)C=C	N-[1-(3-fluoropyridin-2-yl)pyrrolidin-3-yl]prop-2-enamide	14.8601
371	Z3024765196	C12H21NO	195.30	CC(C)(C)C1CCCC1NC(=O)C=C	N-(2-tert-butylcyclopentyl)prop-2-enamide	6.74569
372	Z2285378188	C12H17N3O	219.28	CN1N=C2CCCCC2=C1CNC(=O)C=C	N-[(2-methyl-4,5,6,7-tetrahydro-2H-indazol-3-yl)methyl]prop-2-enamide	4.79042
373	Z3024762354	C8H11N3OS	197.25	CC(NC(=O)C=C)C1=NN=C(C)S1	N-[1-(5-methyl-1,3,4-thiadiazol-2-yl)ethyl]prop-2-enamide	4.69266
374	Z2738286184	C12H16N4O2	248.28	CN1[C@H]([C@@H](CC1=O)NC(=O)C=C)C2=CC=NN2C	N-[(2R,3R)-1-methyl-2-(1-methyl-1H-pyrazol-5-yl)-5-oxopyrrolidin-3-yl]prop-2-enamide	5.96358
375	Z3377955625	C10H9N3O	187.19	C=CC(=O)NC=1C=NC=2NC=CC2C1	N-{1H-pyrrolo[2,3-b]pyridin-5-yl}prop-2-enamide	14.1757
376	Z2848645213	C9H14N2O2	182.21	CC1(CCN(C1)C(=O)C=C)C(=O)N	3-methyl-1-(prop-2-enoyl)pyrrolidine-3-carboxamide	6.84346
377	Z3377955624	C11H12N2O2	204.22	OC=1C=C(NC(=O)C=C)C=2CCCC2N1	N-{2-hydroxy-5H,6H,7H-cyclopenta[b]pyridin-4-yl}prop-2-enamide	7.33227
378	Z2738283400	C11H14N2O2	206.24	C=CC(=O)N1CCC(CC1)C=2C=CON2	1-[4-(1,2-oxazol-3-yl)piperidin-1-yl]prop-2-en-1-one	9.48307
379	Z3377955598	C10H11N3O2	205.21	CC=1N=C2CN(CC2=C(O)N1)C(=O)C=C	1-{4-hydroxy-2-methyl-5H,6H,7H-pyrrolo[3,4-d]pyrimidin-6-yl}prop-2-en-1-one	9.28755
380	Z2738287024	C13H14N2O2S	262.32	CC(=O)N1CCSC=2C=CC(NC(=O)C=C)=CC12	N-(4-acetyl-3,4-dihydro-2H-1,4-benzothiazin-6-yl)prop-2-enamide	11.2428
381	Z1938343958	C8H13NOS2	203.32	C=CC(=O)NCC1CSCCS1	N-[(1,4-dithian-2-yl)methyl]prop-2-enamide	9.77637
382	Z2738282480	C8H11N3O2	181.19	COCN1C=C(NC(=O)C=C)C=N1	N-[1-(methoxymethyl)-1H-pyrazol-4-yl]prop-2-enamide	17.1086
383	Z2517216239	C8H9F2N3O	201.17	FC(F)CN1C=CC(NC(=O)C=C)=N1	N-[1-(2,2-difluoroethyl)-1H-pyrazol-3-yl]prop-2-enamide	6.4524
384	Z2517214295	C14H15F3N2O	284.27	FC(F)(F)C=1C=CC(=CC1)N2CCC(C2)NC(=O)C=C	N-{1-[4-(trifluoromethyl)phenyl]pyrrolidin-3-yl}prop-2-enamide	4.59489
385	Z2517205823	C12H18N2O3	238.28	C=CC(=O)N1CCN(CC1)C(=O)C2CCCO2	1-[4-(oxolane-2-carbonyl)piperazin-1-yl]prop-2-en-1-one	7.33227
386	Z2738282600	C9H15NO3	185.22	COCC1(CCOC1)NC(=O)C=C	N-[3-(methoxymethyl)oxolan-3-yl]prop-2-enamide	4.59489
387	Z2517205854	C12H13NO3	219.23	C=CC(=O)NCC=1C=CC=2OCCOC2C1	N-[(2,3-dihydro-1,4-benzodioxin-6-yl)methyl]prop-2-enamide	2.73738
388	Z2738286985	C13H14N2O4	262.26	C=CC(=O)NCC(=O)NC=1C=CC=2OCCOC2C1	N-{[(2,3-dihydro-1,4-benzodioxin-6-yl)carbamoyl]methyl}prop-2-enamide	3.2262
389	Z2517215087	C12H16N4O3	264.28	C=CC(=O)NC=1C=NN(CC(=O)N2CCOCC2)C1	N-{1-[2-(morpholin-4-yl)-2-oxoethyl]-1H-pyrazol-4-yl}prop-2-enamide	34.4128
390	Z1937815982	C9H12N2OS	196.26	CC1=NC(CCNC(=O)C=C)=CS1	N-[2-(2-methyl-1,3-thiazol-4-yl)ethyl]prop-2-enamide	6.55016
391	Z2517207184	C15H19ClN2O	278.77	CC(N1CCN(CC1)C(=O)C=C)C=2C=CC=CC2Cl	1-{4-[1-(2-chlorophenyl)ethyl]piperazin-1-yl}prop-2-en-1-one	7.62557
392	Z2738283536	C11H9F2NO	209.19	FC=1C=C2CN(CC2=CC1F)C(=O)C=C	1-(5,6-difluoro-2,3-dihydro-1H-isoindol-2-yl)prop-2-en-1-one	2.83515
393	Z2738284041	C13H15NO2	217.26	C=CC(=O)NC[C@@H]1CC=2C=CC=CC2CO1	N-{[(3S)-3,4-dihydro-1H-2-benzopyran-3-yl]methyl}prop-2-enamide	4.88818
394	Z2738284989	C13H14N2O2	230.26	C=CC(=O)N1CN(CC=2C=CC=CC2)C(=O)C1	3-benzyl-1-(prop-2-enoyl)imidazolidin-4-one	8.40767
395	Z2517217632	C14H17NO2	231.29	CCOC=1C=CC=2CN(CCC2C1)C(=O)C=C	1-(6-ethoxy-1,2,3,4-tetrahydroisoquinolin-2-yl)prop-2-en-1-one	17.1086
396	Z2738283915	C14H17NO	215.29	CC=1C=CC=CC1[C@H]2C[C@@H](C2)NC(=O)C=C	N-[(1r,3r)-3-(2-methylphenyl)cyclobutyl]prop-2-enamide	9.77637
397	Z2738283193	C10H16FNO2	201.23	FCC1(CNC(=O)C=C)CCOCC1	N-{[4-(fluoromethyl)oxan-4-yl]methyl}prop-2-enamide	9.48307
398	Z2848644854	C11H11NO2	189.21	C=CC(=O)NC=1C=CC=2COCC2C1	N-(1,3-dihydro-2-benzofuran-5-yl)prop-2-enamide	11.5361
399	Z1938182284	C11H11NO	173.21	C=CC(=O)N1CC=2C=CC=CC2C1	1-(2,3-dihydro-1H-isoindol-2-yl)prop-2-en-1-one	7.43004
400	Z2517212999	C15H17NO3	259.30	COC=1C=CC=2OC(C(C)NC(=O)C=C)=C(C)C2C1	N-[1-(5-methoxy-3-methyl-1-benzofuran-2-yl)ethyl]prop-2-enamide	0.0977637
401	Z2517215979	C11H18N2O2	210.27	CC(C)(C)N1CC(CC1=O)NC(=O)C=C	N-(1-tert-butyl-5-oxopyrrolidin-3-yl)prop-2-enamide	2.34633
402	Z2738285223	C13H12FNO2	233.23	CC(NC(=O)C=C)C1=CC=2C=CC=C(F)C2O1	N-[1-(7-fluoro-1-benzofuran-2-yl)ethyl]prop-2-enamide	6.94122
403	Z2285377962	C12H14F3N3O	273.25	FC(F)(F)C1=CN2CC(CNC(=O)C=C)CCC2=N1	N-{[2-(trifluoromethyl)-5H,6H,7H,8H-imidazo[1,2-a]pyridin-6-yl]methyl}prop-2-enamide	1.95527
404	Z2738287130	C13H16FN3O2	265.28	FC=1C=C(CNC(=O)C=C)C=NC1N2CCOCC2	N-{[5-fluoro-6-(morpholin-4-yl)pyridin-3-yl]methyl}prop-2-enamide	13.5891
405	Z3024767878	C8H13NOS	171.25	CSC1CC(C1)NC(=O)C=C	N-[3-(methylsulfanyl)cyclobutyl]prop-2-enamide	3.61726
406	Z1938248999	C15H19FN2O	262.32	CC=1C=C(F)C=CC1N2CCCC(C2)NC(=O)C=C	N-[1-(4-fluoro-2-methylphenyl)piperidin-3-yl]prop-2-enamide	6.64793
407	Z2738284213	C12H17N3O	219.28	CC1=C(NC(=O)C=C)C=NN1C2CCCC2	N-(1-cyclopentyl-5-methyl-1H-pyrazol-4-yl)prop-2-enamide	8.40767
408	Z2285377746	C14H12N4O	252.27	C=CC(=O)NCC1=NC(=CN1)C=2C=CC=C(C#N)C2	N-{[4-(3-cyanophenyl)-1H-imidazol-2-yl]methyl}prop-2-enamide	1.95527
409	Z3024767006	C11H17NO2	195.25	C=CC(=O)N[C@@H]1C[C@H]1C2CCOCC2 |&1:5,7,r|	rac-N-[(1R,2S)-2-(oxan-4-yl)cyclopropyl]prop-2-enamide	5.377
410	Z2738282532	C9H14N2O2	182.21	CC1(C)CNC(=O)CN1C(=O)C=C	5,5-dimethyl-4-(prop-2-enoyl)piperazin-2-one	11.6339
411	Z3024766841	C8H13NOS	171.25	CS[C@H]1C[C@@H](C1)NC(=O)C=C	N-[(1r,3r)-3-(methylsulfanyl)cyclobutyl]prop-2-enamide	8.6032
412	Z1937866427	C14H23N3O2	265.35	C=CC(=O)N1CCN(CC1)C(=O)NC2CCCCC2	N-cyclohexyl-4-(prop-2-enoyl)piperazine-1-carboxamide	10.8518
413	Z3024767523	C11H12BrN3O	282.13	BrC=1C=NC(=NC1)C2CCCN2C(=O)C=C	1-[2-(5-bromopyrimidin-2-yl)pyrrolidin-1-yl]prop-2-en-1-one	10.1674
414	Z2285377587	C15H21N3O	259.34	C=CC(=O)NC(CC1CCCCC1)C=2N=CC=CN2	N-[2-cyclohexyl-1-(pyrimidin-2-yl)ethyl]prop-2-enamide	8.70097
415	Z3024767093	C11H17NO3S	243.32	C[C@]12CN(C[C@]2(C)CS(=O)(=O)C1)C(=O)C=C	(3aR,6aS)-3a,6a-dimethyl-5-(prop-2-enoyl)-hexahydro-1H-2??-thieno[3,4-c]pyrrole-2,2-dione	5.67029
416	Z2517214154	C12H20N2O2	224.29	CC(C)[C@H](NC(=O)C=C)C(=O)N1CCCC1	N-[(2S)-3-methyl-1-oxo-1-(pyrrolidin-1-yl)butan-2-yl]prop-2-enamide	-4.20384
417	Z2738285908	C15H20N2O	244.33	C=CC(=O)NCC1CCN(CC1)C=2C=CC=CC2	N-[(1-phenylpiperidin-4-yl)methyl]prop-2-enamide	3.71502
418	Z2517214160	C14H13F3N2O2	298.26	FC(F)(F)C=1C=CC(=CC1)N2CCC(NC(=O)C=C)C2=O	N-{2-oxo-1-[4-(trifluoromethyl)phenyl]pyrrolidin-3-yl}prop-2-enamide	4.88818
419	Z1938257431	C12H12FNO	205.22	FC=1C=CC=CC1C2(CC2)NC(=O)C=C	N-[1-(2-fluorophenyl)cyclopropyl]prop-2-enamide	3.51949
420	Z2517209690	C8H10N2O2	166.17	CC1=CC(CNC(=O)C=C)=NO1	N-[(5-methyl-1,2-oxazol-3-yl)methyl]prop-2-enamide	8.30991
421	Z2848645229	C10H15F2NO	203.22	FC1(F)CCC(CNC(=O)C=C)CC1	N-[(4,4-difluorocyclohexyl)methyl]prop-2-enamide	5.377
422	Z2517211817	C15H17F3N2O	298.30	FC(F)(F)C=1C=CC=C(C1)N2CCC(CC2)NC(=O)C=C	N-{1-[3-(trifluoromethyl)phenyl]piperidin-4-yl}prop-2-enamide	2.44409
423	Z2517213899	C11H14N2OS	222.30	CC(NC(=O)C=C)C1=CSC(=N1)C2CC2	N-[1-(2-cyclopropyl-1,3-thiazol-4-yl)ethyl]prop-2-enamide	7.23451
424	Z2517212558	C14H17NO2	231.29	COC=1C=CC=2CN(CCCC2C1)C(=O)C=C	1-(7-methoxy-2,3,4,5-tetrahydro-1H-2-benzazepin-2-yl)prop-2-en-1-one	4.79042
425	Z2738283281	C12H13NO2	203.23	COC=1C=CC=C2CN(CC21)C(=O)C=C	1-(4-methoxy-2,3-dihydro-1H-isoindol-2-yl)prop-2-en-1-one	4.98595
426	Z2517213802	C14H17NO2	231.29	C=CC(=O)NC1(CCOCC1)C=2C=CC=CC2	N-(4-phenyloxan-4-yl)prop-2-enamide	9.28755
427	Z1938308485	C13H21NO2	223.31	CCOC1CC(NC(=O)C=C)C21CCCC2	N-{3-ethoxyspiro[3.4]octan-1-yl}prop-2-enamide	8.99426
428	Z1938028596	C16H16N2O2	268.31	C=CC(=O)NCC=1C=CC(CN2C=CC=CC2=O)=CC1	N-({4-[(2-oxo-1,2-dihydropyridin-1-yl)methyl]phenyl}methyl)prop-2-enamide	14.3713
429	Z2848645905	C9H15NO2	169.22	CO[C@H]1C[C@@H](CNC(=O)C=C)C1	N-{[(1s,3s)-3-methoxycyclobutyl]methyl}prop-2-enamide	9.77637
430	Z1938409789	C12H16N2OS	236.33	C=CC(=O)NCCC1=NC=2CCCCC2S1	N-[2-(4,5,6,7-tetrahydro-1,3-benzothiazol-2-yl)ethyl]prop-2-enamide	10.754
431	Z2738285426	C9H11F3N2O2	236.19	FC(F)(F)CN1CCN(CC1=O)C(=O)C=C	4-(prop-2-enoyl)-1-(2,2,2-trifluoroethyl)piperazin-2-one	8.89649
432	Z2738283397	C10H10N2O3	206.19	C=CC(=O)NC=1C=CC=2OCCOC2N1	N-{2H,3H-[1,4]dioxino[2,3-b]pyridin-6-yl}prop-2-enamide	1.66198
433	Z3024766666	C11H15N3OS	237.32	C=CC(=O)N1CCN(CC2=CN=CS2)CC1	1-{4-[(1,3-thiazol-5-yl)methyl]piperazin-1-yl}prop-2-en-1-one	8.70097
434	Z2285377949	C9H11N3O2	193.20	C=CC(=O)NCC1=NN=C(O1)C2CC2	N-[(5-cyclopropyl-1,3,4-oxadiazol-2-yl)methyl]prop-2-enamide	6.84346
435	Z3024767025	C10H13N3O	191.22	C=CC(=O)NC1CCCN2N=CC=C12	N-{4H,5H,6H,7H-pyrazolo[1,5-a]pyridin-4-yl}prop-2-enamide	6.55016
436	Z1937794042	C11H9F3N4O	270.21	FC(F)(F)C=1C=CC2=NN=C(CNC(=O)C=C)N2C1	N-{[6-(trifluoromethyl)-[1,2,4]triazolo[4,3-a]pyridin-3-yl]methyl}prop-2-enamide	2.93291
437	Z1938303347	C11H14N2OS	222.30	C=CC(=O)N1CCCCC1C2=NC=CS2	1-[2-(1,3-thiazol-2-yl)piperidin-1-yl]prop-2-en-1-one	13.2959
438	Z2738284966	C13H14N2O2	230.26	CN1C(CNC(=O)C=C)C=2C=CC=CC2C1=O	N-[(2-methyl-3-oxo-2,3-dihydro-1H-isoindol-1-yl)methyl]prop-2-enamide	7.13675
439	Z2517208916	C11H17N3O	207.27	CC(C)N1N=C(C)C(NC(=O)C=C)=C1C	N-[3,5-dimethyl-1-(propan-2-yl)-1H-pyrazol-4-yl]prop-2-enamide	0.879873
440	Z1938200681	C13H14FN3O	247.26	CN1C(CCNC(=O)C=C)=NC=2C=CC(F)=CC12	N-[2-(6-fluoro-1-methyl-1H-1,3-benzodiazol-2-yl)ethyl]prop-2-enamide	3.71502
441	Z2738284102	C9H15NO3S	217.28	CC1CN(CCS(=O)(=O)C1)C(=O)C=C	6-methyl-4-(prop-2-enoyl)-1??,4-thiazepane-1,1-dione	7.13675
442	Z2738282293	C10H10N2O	174.19	C=CC(=O)N1CC=2C=CC=NC2C1	1-{5H,6H,7H-pyrrolo[3,4-b]pyridin-6-yl}prop-2-en-1-one	6.55016
443	Z2517211370	C9H16N2O3S	232.29	CCS(=O)(=O)N1CCN(CC1)C(=O)C=C	1-[4-(ethanesulfonyl)piperazin-1-yl]prop-2-en-1-one	11.7316
444	Z2285377452	C13H13N3O2	243.26	CC1=NOC(=N1)C(NC(=O)C=C)C=2C=CC=CC2	N-[(3-methyl-1,2,4-oxadiazol-5-yl)(phenyl)methyl]prop-2-enamide	10.0697
445	Z2517216706	C14H17NO	215.29	CC1(CCN(C1)C(=O)C=C)C=2C=CC=CC2	1-(3-methyl-3-phenylpyrrolidin-1-yl)prop-2-en-1-one	8.40767
446	Z2285378087	C12H13N5O	243.26	C=CC(=O)NCCC1=NN=NN1C=2C=CC=CC2	N-[2-(1-phenyl-1H-1,2,3,4-tetrazol-5-yl)ethyl]prop-2-enamide	8.6032
447	Z3024766792	C10H13N3O	191.22	C=CC(=O)NC=1C=NN2CCCCC12	N-{4H,5H,6H,7H-pyrazolo[1,5-a]pyridin-3-yl}prop-2-enamide	10.0697
448	Z2517211984	C12H12FNO3	237.22	FC=1C=C(CNC(=O)C=C)C=2OCOCC2C1	N-[(6-fluoro-2,4-dihydro-1,3-benzodioxin-8-yl)methyl]prop-2-enamide	1.36869
449	Z1938319711	C13H13NO2	215.24	CN(CC1=CC=2C=CC=CC2O1)C(=O)C=C	N-[(1-benzofuran-2-yl)methyl]-N-methylprop-2-enamide	5.57253
450	Z1937918777	C15H19NO2	245.31	C=CC(=O)NCC1(CCOCC1)C=2C=CC=CC2	N-[(4-phenyloxan-4-yl)methyl]prop-2-enamide	5.18147
451	Z2517215346	C16H20N2O3	288.34	COC=1C=CC(=CC1)C(=O)N2CCCN(CC2)C(=O)C=C	1-[4-(4-methoxybenzoyl)-1,4-diazepan-1-yl]prop-2-en-1-one	7.43004
452	Z2517214076	C9H15NOS	185.28	C=CC(=O)NCC1CCSCC1	N-[(thian-4-yl)methyl]prop-2-enamide	2.54186
453	Z2517209502	C13H15NO	201.26	CN(C1CC=2C=CC=CC2C1)C(=O)C=C	N-(2,3-dihydro-1H-inden-2-yl)-N-methylprop-2-enamide	5.96358
454	Z2848644935	C9H15NOS	185.28	C=CC(=O)NCC1CCCCS1	N-[(thian-2-yl)methyl]prop-2-enamide	8.11438
455	Z1937719564	C13H16N2O	216.27	C=CC(=O)N1CCN(CC1)C=2C=CC=CC2	1-(4-phenylpiperazin-1-yl)prop-2-en-1-one	7.23451
456	Z2738286346	C13H18N2OS	250.35	CC=1N=C(SC1C)C2CCN(CC2)C(=O)C=C	1-[4-(4,5-dimethyl-1,3-thiazol-2-yl)piperidin-1-yl]prop-2-en-1-one	4.39936
457	Z2738282750	C11H10FNO	191.20	FC=1C=CC=C2CN(CC21)C(=O)C=C	1-(4-fluoro-2,3-dihydro-1H-isoindol-2-yl)prop-2-en-1-one	5.57253
458	Z1938426464	C13H12ClFN2O2	282.69	FC=1C=CC(=CC1Cl)N2CCC(NC(=O)C=C)C2=O	N-[1-(3-chloro-4-fluorophenyl)-2-oxopyrrolidin-3-yl]prop-2-enamide	8.70097
459	Z2285377903	C13H21NO3	239.31	CC(C)(C)OC(=O)C1CCCN(C1)C(=O)C=C	tert-butyl 1-(prop-2-enoyl)piperidine-3-carboxylate	11.6339
460	Z2738282703	C7H11NO3S	189.23	CS(=O)(=O)C1CN(C1)C(=O)C=C	1-(3-methanesulfonylazetidin-1-yl)prop-2-en-1-one	8.70097
461	Z1938226036	C13H18N2OS	250.35	CCC1=CSC(=N1)C2CCCN(C2)C(=O)C=C	1-[3-(4-ethyl-1,3-thiazol-2-yl)piperidin-1-yl]prop-2-en-1-one	13.3936
462	Z276665414	C11H11NO3	205.20	C=CC(=O)NCC=1C=CC=2OCOC2C1	N-[(2H-1,3-benzodioxol-5-yl)methyl]prop-2-enamide	11.2428
463	Z1938442188	C13H13ClN2O2	264.70	ClC=1C=CC=CC1C2N(CCNC2=O)C(=O)C=C	3-(2-chlorophenyl)-4-(prop-2-enoyl)piperazin-2-one	8.11438
464	Z2285377941	C12H16N2O2S	252.33	CC1=CSC(=N1)C2(CCOCC2)NC(=O)C=C	N-[4-(4-methyl-1,3-thiazol-2-yl)oxan-4-yl]prop-2-enamide	-0.879873
465	Z3024767288	C11H17NO2	195.25	C=CC(=O)NC1CCC2(COC2)CC1	N-{2-oxaspiro[3.5]nonan-7-yl}prop-2-enamide	12.3182
466	Z2738284133	C11H10N2OS	218.27	C=CC(=O)NCC1=NSC=2C=CC=CC12	N-[(1,2-benzothiazol-3-yl)methyl]prop-2-enamide	2.24856
467	Z2517211769	C9H14N2O2S	214.28	CN(C)C(=O)C1CSCN1C(=O)C=C	N,N-dimethyl-3-(prop-2-enoyl)-1,3-thiazolidine-4-carboxamide	7.82109
468	Z2738285471	C11H9F2N3O	237.20	FC(F)N1N=CC=2C=C(NC(=O)C=C)C=CC12	N-[1-(difluoromethyl)-1H-indazol-5-yl]prop-2-enamide	6.4524
469	Z2517207742	C10H15N3O	193.24	CC(NC(=O)C=C)C=1C=NN(C)C1C	N-[1-(1,5-dimethyl-1H-pyrazol-4-yl)ethyl]prop-2-enamide	5.96358
470	Z2517210683	C14H16N2O2	244.28	C=CC(=O)NC1CCN(CC=2C=CC=CC2)C1=O	N-(1-benzyl-2-oxopyrrolidin-3-yl)prop-2-enamide	9.77637
471	Z2517211242	C12H16N2O	204.26	C=CC(=O)N1CCC(CC1)N2C=CC=C2	1-[4-(1H-pyrrol-1-yl)piperidin-1-yl]prop-2-en-1-one	6.94122
472	Z2738283191	C11H11N3O	201.22	C=CC(=O)NCC1=CN2C=CC=CC2=N1	N-({imidazo[1,2-a]pyridin-2-yl}methyl)prop-2-enamide	8.6032
473	Z2517217617	C12H19NO2S	241.34	C=CC(=O)NC1CCOC2(CCSCC2)C1	N-{1-oxa-9-thiaspiro[5.5]undecan-4-yl}prop-2-enamide	3.91055
474	Z2517212129	C10H14N4O	206.24	CC=1N=C2CCC(CN2N1)NC(=O)C=C	N-{2-methyl-5H,6H,7H,8H-[1,2,4]triazolo[1,5-a]pyridin-6-yl}prop-2-enamide	12.2205
475	Z2517213480	C11H14BrN3O	284.15	BrC=1C=NN(C1)C2CCN(CC2)C(=O)C=C	1-[4-(4-bromo-1H-pyrazol-1-yl)piperidin-1-yl]prop-2-en-1-one	10.0697
476	Z2517207691	C14H16N2O2	244.28	C=CC(=O)NC=1C=CC=C(CN2CCCC2=O)C1	N-{3-[(2-oxopyrrolidin-1-yl)methyl]phenyl}prop-2-enamide	10.0697
477	Z3024763331	C10H14ClN3O	227.69	CN(CC=1C(C)=NN(C)C1Cl)C(=O)C=C	N-[(5-chloro-1,3-dimethyl-1H-pyrazol-4-yl)methyl]-N-methylprop-2-enamide	12.5137
478	Z2738282762	C10H13N3O	191.22	CC=1C=NC(CCNC(=O)C=C)=CN1	N-[2-(5-methylpyrazin-2-yl)ethyl]prop-2-enamide	5.67029
479	Z3024764036	C8H13NOS	171.25	CC1CSCC1NC(=O)C=C	N-(4-methylthiolan-3-yl)prop-2-enamide	15.9355
480	Z2738285497	C13H13F2NO	237.24	FC=1C=CC(=C(F)C1)C2(CCC2)NC(=O)C=C	N-[1-(2,4-difluorophenyl)cyclobutyl]prop-2-enamide	0
481	Z2517209486	C12H14N2O	202.25	C=CC(=O)N1CCCC1C=2C=CC=CN2	1-[2-(pyridin-2-yl)pyrrolidin-1-yl]prop-2-en-1-one	14.2735
482	Z2738287014	C13H18N4O2	262.30	CNC(=O)C=1C=CN(N1)C2CCCN(C2)C(=O)C=C	N-methyl-1-[1-(prop-2-enoyl)piperidin-3-yl]-1H-pyrazole-3-carboxamide	8.30991
483	Z2738283181	C12H11NO2	201.22	C=CC(=O)NCC=1C=CC=2OC=CC2C1	N-[(1-benzofuran-5-yl)methyl]prop-2-enamide	9.28755
484	Z1938110043	C13H15NO2	217.26	C=CC(=O)NC1CCCOC=2C=CC=CC12	N-(2,3,4,5-tetrahydro-1-benzoxepin-5-yl)prop-2-enamide	5.96358
485	Z2517209094	C13H16N2O2	232.27	C=CC(=O)NC=1C=CC=C(C1)N2CCOCC2	N-[3-(morpholin-4-yl)phenyl]prop-2-enamide	11.1451
486	Z2517216302	C13H15NOS	233.32	C=CC(=O)NCC1SCCC=2C=CC=CC12	N-[(3,4-dihydro-1H-2-benzothiopyran-1-yl)methyl]prop-2-enamide	4.59489
487	Z1937741892	C11H14N4O	218.25	C=CC(=O)N1CCN(CC1)C=2N=CC=CN2	1-[4-(pyrimidin-2-yl)piperazin-1-yl]prop-2-en-1-one	9.58084
488	Z2738284218	C12H13NOS	219.30	C=CC(=O)NCC1CSC=2C=CC=CC12	N-[(2,3-dihydro-1-benzothiophen-3-yl)methyl]prop-2-enamide	8.40767
489	Z1938414793	C13H14ClFN2O	268.71	FC=1C=C(C=CC1Cl)N2CCC(C2)NC(=O)C=C	N-[1-(4-chloro-3-fluorophenyl)pyrrolidin-3-yl]prop-2-enamide	7.62557
490	Z2517217500	C11H17NO2S	227.32	C=CC(=O)NC1CCOC2(CCSC2)C1	N-{6-oxa-2-thiaspiro[4.5]decan-9-yl}prop-2-enamide	6.25687
491	Z2517217242	C13H21NO2	223.31	C=CC(=O)N1CCOC2(C1)CCCCCC2	1-{1-oxa-4-azaspiro[5.6]dodecan-4-yl}prop-2-en-1-one	11.5361
492	Z2517215394	C12H17N3OS	251.34	CCC1=CN=C(S1)N2CCN(CC2)C(=O)C=C	1-[4-(5-ethyl-1,3-thiazol-2-yl)piperazin-1-yl]prop-2-en-1-one	10.1674
493	Z2517215052	C12H15NOS	221.31	CC1CC(CN1C(=O)C=C)C=2C=CSC2	1-[2-methyl-4-(thiophen-3-yl)pyrrolidin-1-yl]prop-2-en-1-one	13.6869
494	Z2738286709	C16H19NO2	257.32	C=CC(=O)N1CC2(CCOCC2)C1C=3C=CC=CC3	1-{1-phenyl-7-oxa-2-azaspiro[3.5]nonan-2-yl}prop-2-en-1-one	11.9272
495	Z1937731548	C15H20N2O2	260.33	CCOC=1C=CC=CC1N2CCN(CC2)C(=O)C=C	1-[4-(2-ethoxyphenyl)piperazin-1-yl]prop-2-en-1-one	4.98595
496	Z2517211534	C16H20N2O3	288.34	C=CC(=O)N1CCN(CC1)C(=O)CCOC=2C=CC=CC2	1-[4-(3-phenoxypropanoyl)piperazin-1-yl]prop-2-en-1-one	-3.71502
497	Z1937989453	C14H17NO	215.29	CC=1C=CC=CC1C2CCCN2C(=O)C=C	1-[2-(2-methylphenyl)pyrrolidin-1-yl]prop-2-en-1-one	6.94122
498	Z2738286324	C13H15FN2O2	250.26	FC=1C=CC(NC(=O)C=C)=CC1N2CCOCC2	N-[4-fluoro-3-(morpholin-4-yl)phenyl]prop-2-enamide	3.71502
499	Z2738284043	C13H15NO2	217.26	CC=1C=CC=C2OCC(CC12)NC(=O)C=C	N-(5-methyl-3,4-dihydro-2H-1-benzopyran-3-yl)prop-2-enamide	1.75975
500	Z2738287327	C16H18N2O2	270.32	C=CC(=O)NC=1C=CC=2N(CC3CC3)C(=O)CCC2C1	N-[1-(cyclopropylmethyl)-2-oxo-1,2,3,4-tetrahydroquinolin-6-yl]prop-2-enamide	4.69266
501	Z3024767610	C11H15NO2	193.24	C=CC(=O)NC[C@@H]1C=C[C@H]2C[C@@H]1CO2 |&1:6,9,11,r|	rac-N-{[(1R,2S,5S)-6-oxabicyclo[3.2.1]oct-3-en-2-yl]methyl}prop-2-enamide	7.23451
502	Z1937868531	C13H17N3O2	247.29	C=CC(=O)NCC=1C=CC=NC1N2CCOCC2	N-{[2-(morpholin-4-yl)pyridin-3-yl]methyl}prop-2-enamide	4.98595
503	Z2517215305	C10H18N2O3S	246.32	CN(C1CCCN(C1)C(=O)C=C)S(=O)(=O)C	N-methyl-N-[1-(prop-2-enoyl)piperidin-3-yl]methanesulfonamide	9.77637
504	Z2285377826	C13H18N2O2	234.29	CC(C)(C)OC=1C=CC=C(CNC(=O)C=C)N1	N-{[6-(tert-butoxy)pyridin-2-yl]methyl}prop-2-enamide	4.10607
505	Z2517212493	C13H15NO2	217.26	CC=1C=CC=2C(COC2C1C)NC(=O)C=C	N-(6,7-dimethyl-2,3-dihydro-1-benzofuran-3-yl)prop-2-enamide	6.64793
506	Z2738285316	C11H10N2O2S	234.27	COC1=NC=2C=CC(NC(=O)C=C)=CC2S1	N-(2-methoxy-1,3-benzothiazol-6-yl)prop-2-enamide	6.55016
507	Z2738284061	C13H15NO2	217.26	CC1CN(CC=2C=CC=CC2O1)C(=O)C=C	1-(2-methyl-2,3,4,5-tetrahydro-1,4-benzoxazepin-4-yl)prop-2-en-1-one	11.8294
508	Z2738284546	C11H10ClNO2	223.65	ClC=1C=CC=C2C(COC21)NC(=O)C=C	N-(7-chloro-2,3-dihydro-1-benzofuran-3-yl)prop-2-enamide	10.3629
509	Z2285377494	C17H19N3O2	297.35	C=CC(=O)N1CCN(CC2=NC=C(O2)C=3C=CC=CC3)CC1	1-{4-[(5-phenyl-1,3-oxazol-2-yl)methyl]piperazin-1-yl}prop-2-en-1-one	12.5137
510	Z2738283294	C11H13N3O	203.24	C=CC(=O)NCC=1N=CC=2CCCC2N1	N-({5H,6H,7H-cyclopenta[d]pyrimidin-2-yl}methyl)prop-2-enamide	10.9495
511	Z1938367461	C12H14BrNO2	284.14	CCN(CC=1C=C(Br)C=CC1O)C(=O)C=C	N-[(5-bromo-2-hydroxyphenyl)methyl]-N-ethylprop-2-enamide	8.50544
512	Z2848644977	C12H13NO	187.23	C=CC(=O)NC=1C=CC(=CC1)C2CC2	N-(4-cyclopropylphenyl)prop-2-enamide	-3.61726
513	Z2738282489	C10H15NO2	181.23	CC12COCC2CN(C1)C(=O)C=C	1-{3a-methyl-hexahydro-1H-furo[3,4-c]pyrrol-5-yl}prop-2-en-1-one	9.87413
514	Z1937763618	C12H13NO2	203.23	C=CC(=O)NC1CCOC=2C=CC=CC12	N-(3,4-dihydro-2H-1-benzopyran-4-yl)prop-2-enamide	4.39936
515	Z2738283221	C13H15NO	201.26	C=CC(=O)N1CC(CC=2C=CC=CC2)C1	1-(3-benzylazetidin-1-yl)prop-2-en-1-one	4.49713
516	Z2738282522	C9H14N2O2	182.21	CC1(C)CNC(=O)C1NC(=O)C=C	N-(4,4-dimethyl-2-oxopyrrolidin-3-yl)prop-2-enamide	9.18978
517	Z1938157870	C14H15NO3	245.27	C=CC(=O)N1CCCC1C=2C=CC=3OCOC3C2	1-[2-(2H-1,3-benzodioxol-5-yl)pyrrolidin-1-yl]prop-2-en-1-one	6.06135
518	Z2738283998	C13H16N2O	216.27	C=CC(=O)NCC1(CCC1)C=2C=CC=CN2	N-{[1-(pyridin-2-yl)cyclobutyl]methyl}prop-2-enamide	8.99426
519	Z2738282341	C9H11N3O	177.20	C=CC(=O)NCCC=1C=NC=NC1	N-[2-(pyrimidin-5-yl)ethyl]prop-2-enamide	10.0697
520	Z2738283994	C13H16N2O	216.27	C=CC(=O)NC(C1CCC1)C=2C=CC=CN2	N-[cyclobutyl(pyridin-2-yl)methyl]prop-2-enamide	8.30991
521	Z2517216565	C12H11F2NO	223.21	FC=1C=CC(=CC1F)C2(CC2)NC(=O)C=C	N-[1-(3,4-difluorophenyl)cyclopropyl]prop-2-enamide	7.91886
522	Z2738286367	C14H15F2NO	251.27	FC=1C=CC(=CC1F)C2CCCN(C2)C(=O)C=C	1-[3-(3,4-difluorophenyl)piperidin-1-yl]prop-2-en-1-one	9.28755
523	Z2517211185	C10H13F3N2O2	250.21	FC(F)(F)CC(=O)N1CCN(CC1)C(=O)C=C	1-[4-(3,3,3-trifluoropropanoyl)piperazin-1-yl]prop-2-en-1-one	12.416
524	Z2738286909	C15H20N2O2	260.33	CN1CCO[C@@H](CNC(=O)C=C)[C@@H]1C=2C=CC=CC2	N-{[(2S,3S)-4-methyl-3-phenylmorpholin-2-yl]methyl}prop-2-enamide	12.0249
525	Z2738287128	C13H13F2N3O	265.25	CC(NC(=O)C=C)C1=NC=2C=CC=CC2N1C(F)F	N-{1-[1-(difluoromethyl)-1H-1,3-benzodiazol-2-yl]ethyl}prop-2-enamide	12.0249
526	Z2738282643	C12H13NO	187.23	C=CC(=O)N1CC(C1)C=2C=CC=CC2	1-(3-phenylazetidin-1-yl)prop-2-en-1-one	12.416
527	Z1938425433	C9H14N2O3	198.21	C=CC(=O)NCC(=O)N1CCOCC1	N-[2-(morpholin-4-yl)-2-oxoethyl]prop-2-enamide	4.20384
528	Z1937741376	C10H17NO	167.24	C=CC(=O)NC1CCCCCC1	N-cycloheptylprop-2-enamide	10.8209
529	Z2738284526	C10H13N3OS	223.29	C=CC(=O)NCCC1=CN2CCSC2=N1	N-(2-{2H,3H-imidazo[2,1-b][1,3]thiazol-6-yl}ethyl)prop-2-enamide	13.4092
530	Z2517211951	C10H16N2O2S	228.31	CCN(C)C(=O)C1CSCN1C(=O)C=C	N-ethyl-N-methyl-3-(prop-2-enoyl)-1,3-thiazolidine-4-carboxamide	8.7118
531	Z1938234894	C11H14N2OS	222.30	C=CC(=O)N1CCCC(C1)C2=NC=CS2	1-[3-(1,3-thiazol-2-yl)piperidin-1-yl]prop-2-en-1-one	14.4638
532	Z3024763161	C9H15NOS	185.28	CC1CSCCN(C1)C(=O)C=C	1-(6-methyl-1,4-thiazepan-4-yl)prop-2-en-1-one	8.61594
533	Z2693798327	C12H15NO2S	237.31	CC1(CNC(=O)C=C)OCCC=2SC=CC21	N-({4-methyl-4H,6H,7H-thieno[3,2-c]pyran-4-yl}methyl)prop-2-enamide	16.3811
534	Z3024767138	C8H11F2NO	175.17	CC1(CC(F)(F)C1)NC(=O)C=C	N-(3,3-difluoro-1-methylcyclobutyl)prop-2-enamide	10.725
535	Z2738284976	C13H14N2O2	230.26	C=CC(=O)NC=1C=CC=C(C1)C2CCC(=O)N2	N-[3-(5-oxopyrrolidin-2-yl)phenyl]prop-2-enamide	12.6423
536	Z2517214677	C9H15NO3S	217.28	CC1C(C)S(=O)(=O)CCN1C(=O)C=C	2,3-dimethyl-4-(prop-2-enoyl)-1??-thiomorpholine-1,1-dione	7.36968
537	Z2285378151	C14H20N4O	260.33	CC1N(CCN2C(=NN=C12)C3CCCC3)C(=O)C=C	1-{3-cyclopentyl-8-methyl-5H,6H,7H,8H-[1,2,4]triazolo[4,3-a]pyrazin-7-yl}prop-2-en-1-one	7.27382
538	Z3024764552	C11H19NO	181.27	CC(C)(C)C1CC(C1)NC(=O)C=C	N-(3-tert-butylcyclobutyl)prop-2-enamide	13.9844
539	Z2738283031	C10H16N2O2	196.24	CNC(=O)C1CCCC1NC(=O)C=C	N-methyl-2-(prop-2-enamido)cyclopentane-1-carboxamide	8.9994
540	Z2738284570	C12H20N2O2	224.29	C[C@@H]1[C@@H](CCN1C(=O)C=C)N2CCOCC2	1-[(2R,3R)-2-methyl-3-(morpholin-4-yl)pyrrolidin-1-yl]prop-2-en-1-one	5.26064
541	Z2517209384	C12H20N2O2S	256.36	C=CC(=O)NCC1(CCSC1)N2CCOCC2	N-{[3-(morpholin-4-yl)thiolan-3-yl]methyl}prop-2-enamide	9.47873
542	Z2738283929	C14H17NO	215.29	CC=1C=CC=C(C1)C2CCN(C2)C(=O)C=C	1-[3-(3-methylphenyl)pyrrolidin-1-yl]prop-2-en-1-one	1.90533
543	Z2693798372	C10H14N2O2	194.23	CCC1=NOC=C1CN(C)C(=O)C=C	N-[(3-ethyl-1,2-oxazol-4-yl)methyl]-N-methylprop-2-enamide	2.19293
544	Z2738282958	C11H17NO2	195.25	COCC1(CN(C1)C(=O)C=C)C2CC2	1-[3-cyclopropyl-3-(methoxymethyl)azetidin-1-yl]prop-2-en-1-one	8.61594
545	Z2738284983	C13H14N2O2	230.26	C=CC(=O)N1CCN(C(=O)C1)C=2C=CC=CC2	1-phenyl-4-(prop-2-enoyl)piperazin-2-one	12.3547
546	Z2285378090	C12H15N3O	217.26	C=CC(=O)N1CCCC(C1)C=2C=CN=CN2	1-[3-(pyrimidin-4-yl)piperidin-1-yl]prop-2-en-1-one	19.1612
547	Z2517217652	C12H13F3N2OS	290.30	FC(F)(F)C1=CSC(=N1)C2CCCN(C2)C(=O)C=C	1-{3-[4-(trifluoromethyl)-1,3-thiazol-2-yl]piperidin-1-yl}prop-2-en-1-one	15.5183
548	Z2732399366	C13H21NO2	223.31	CC(C)C(NC(=O)C=C)C1(CO)CC=CC1	N-{1-[1-(hydroxymethyl)cyclopent-3-en-1-yl]-2-methylpropyl}prop-2-enamide	16.1893
549	Z2732399377	C17H21NO3	287.35	CC(C)(C)OC(=O)C1CN(CC=2C=CC=CC12)C(=O)C=C	tert-butyl 2-(prop-2-enoyl)-1,2,3,4-tetrahydroisoquinoline-4-carboxylate	11.4919
550	Z3024764030	C12H21NO2	211.30	CCOC1CCN(CC1(C)C)C(=O)C=C	1-(4-ethoxy-3,3-dimethylpiperidin-1-yl)prop-2-en-1-one	14.6555
551	Z2285377710	C12H18N4O	234.29	CC(C)C=1N=C2CCC(CN2N1)NC(=O)C=C	N-[2-(propan-2-yl)-5H,6H,7H,8H-[1,2,4]triazolo[1,5-a]pyridin-6-yl]prop-2-enamide	9.95806
552	Z2517215530	C11H15N3O2	221.25	CCC1=NC(=NO1)C2CCCN2C(=O)C=C	1-[2-(5-ethyl-1,2,4-oxadiazol-3-yl)pyrrolidin-1-yl]prop-2-en-1-one	9.67046
553	Z2738283155	C10H17NO3	199.24	COCC1(CCOCC1)NC(=O)C=C	N-[4-(methoxymethyl)oxan-4-yl]prop-2-enamide	11.4919
554	Z2738284528	C13H21NO2	223.31	C=CC(=O)N1CCC(CC1)C2CCCCO2	1-[4-(oxan-2-yl)piperidin-1-yl]prop-2-en-1-one	11.6836
555	Z2738323981	C13H12ClN3O	261.70	ClC=1C=CC(=CC1)C2=CNC(CNC(=O)C=C)=N2	N-{[4-(4-chlorophenyl)-1H-imidazol-2-yl]methyl}prop-2-enamide	10.0539
556	Z3024765500	C8H13NO2	155.19	CC1CC(CO1)NC(=O)C=C	N-(5-methyloxolan-3-yl)prop-2-enamide	5.83583
557	Z2732399418	C9H16N2O4S	248.29	CS(=O)(=O)NCC1COCCN1C(=O)C=C	N-{[4-(prop-2-enoyl)morpholin-3-yl]methyl}methanesulfonamide	7.08209
558	Z2738283638	C11H18N2O2	210.27	CCC1N(CCN(CC)C1=O)C(=O)C=C	1,3-diethyl-4-(prop-2-enoyl)piperazin-2-one	7.08209
559	Z1938449854	C13H17NO3	235.27	COCC1=CC=C(O1)C2CCCN2C(=O)C=C	1-{2-[5-(methoxymethyl)furan-2-yl]pyrrolidin-1-yl}prop-2-en-1-one	1.7136
560	Z3024767741	C11H17NO	179.25	C=CC(=O)NC1CC2CCC(C2)C1	N-{bicyclo[3.2.1]octan-3-yl}prop-2-enamide	30.9527
561	Z2285378099	C13H21NO3	239.31	OC1C(CNC(=O)C=C)CCC21CCOCC2	N-({1-hydroxy-8-oxaspiro[4.5]decan-2-yl}methyl)prop-2-enamide	10.5333
562	Z3024761804	C10H17NO2	183.24	CC1CC(CC(C)O1)NC(=O)C=C	N-(2,6-dimethyloxan-4-yl)prop-2-enamide	17.4356
563	Z2738285548	C12H18N2O3	238.28	C=CC(=O)NC1CCC(=O)NC1C2CCCO2	N-[6-oxo-2-(oxolan-2-yl)piperidin-3-yl]prop-2-enamide	16.4769
564	Z2738282414	C11H17NO	179.25	CC1(CNC(=O)C=C)CC2CC2C1	N-({3-methylbicyclo[3.1.0]hexan-3-yl}methyl)prop-2-enamide	9.95806
565	Z2693798368	C15H19NO3	261.31	COCC1(CNC(=O)C=C)OCCC=2C=CC=CC21	N-{[1-(methoxymethyl)-3,4-dihydro-1H-2-benzopyran-1-yl]methyl}prop-2-enamide	6.31516
566	Z3024762829	C10H17NO	167.24	CC1(C)CC(CNC(=O)C=C)C1	N-[(3,3-dimethylcyclobutyl)methyl]prop-2-enamide	11.3002
567	Z2738285449	C13H20N2O2	236.31	CC1(C)CN(CCN1C(=O)C=C)C(=O)C2CC2	1-(4-cyclopropanecarbonyl-2,2-dimethylpiperazin-1-yl)prop-2-en-1-one	7.46555
568	Z3024766075	C11H19NO	181.27	CC[C@@H]1CC[C@@H](C)N(C1)C(=O)C=C |&1:2,5,r|	rac-1-[(2R,5R)-5-ethyl-2-methylpiperidin-1-yl]prop-2-en-1-one	10.5333
569	Z2285378078	C13H13N3O3S	291.32	C=CC(=O)N1CCOCC1C2=NC(=NO2)C3=CC=CS3	1-{3-[3-(thiophen-2-yl)-1,2,4-oxadiazol-5-yl]morpholin-4-yl}prop-2-en-1-one	6.31516
570	Z2738284639	C12H19NO3	225.28	CC1CN(CC2(CCOCC2)O1)C(=O)C=C	1-{2-methyl-1,9-dioxa-4-azaspiro[5.5]undecan-4-yl}prop-2-en-1-one	10.9167
571	Z2732399277	C13H12N2OS	244.31	C=CC(=O)NCC1=CN=C(S1)C=2C=CC=CC2	N-[(2-phenyl-1,3-thiazol-5-yl)methyl]prop-2-enamide	8.61594
572	Z1937993739	C9H11N3O	177.20	CC=1N=CC=C(CNC(=O)C=C)N1	N-[(2-methylpyrimidin-4-yl)methyl]prop-2-enamide	7.46555
573	Z2285377801	C10H14N2O2	194.23	CC1=NC(CCNC(=O)C=C)=C(C)O1	N-[2-(2,5-dimethyl-1,3-oxazol-4-yl)ethyl]prop-2-enamide	8.23247
574	Z2848645321	C11H11NO2	189.21	C=CC(=O)NC=1C=CC=C2OCCC21	N-(2,3-dihydro-1-benzofuran-4-yl)prop-2-enamide	3.24745
575	Z2517217989	C13H15NO	201.26	CC1CCC=2C=CC=CC2N1C(=O)C=C	1-(2-methyl-1,2,3,4-tetrahydroquinolin-1-yl)prop-2-en-1-one	6.12343
576	Z3024763425	C8H13NOS	171.25	C=CC(=O)NCC1CCSC1	N-[(thiolan-3-yl)methyl]prop-2-enamide	5.45237
577	Z2738285567	C11H14N2O2S	238.30	CC1=CSC(=N1)C2COCCN2C(=O)C=C	1-[3-(4-methyl-1,3-thiazol-2-yl)morpholin-4-yl]prop-2-en-1-one	8.04074
578	Z3024756689	C9H14N2O2	182.21	C=CC(=O)N1CCCN(CC1)C=O	4-(prop-2-enoyl)-1,4-diazepane-1-carbaldehyde	15.71
579	Z2738285463	C12H13ClN2O	236.69	CN1CCN(C(=O)C=C)C=2C=CC(Cl)=CC12	1-(6-chloro-4-methyl-1,2,3,4-tetrahydroquinoxalin-1-yl)prop-2-en-1-one	21.5578
580	Z3024766226	C9H13NOS	183.27	CN(CC1=CCSC1)C(=O)C=C	N-[(2,5-dihydrothiophen-3-yl)methyl]-N-methylprop-2-enamide	14.9431
581	Z1938370110	C11H13NO2S	223.29	C=CC(=O)N1CCOC(C1)C2=CC=CS2	1-[2-(thiophen-2-yl)morpholin-4-yl]prop-2-en-1-one	8.52007
582	Z2738283382	C11H15N3O	205.25	CN1C=C2C(CCCC2=N1)NC(=O)C=C	N-(2-methyl-4,5,6,7-tetrahydro-2H-indazol-4-yl)prop-2-enamide	10.2457
583	Z2693798355	C14H21NO2	235.32	COC1(CC2CC3C1)CC(C2)C3NC(=O)C=C	N-(5-methoxyadamantan-2-yl)prop-2-enamide	6.12343
584	Z2738285643	C11H14ClN3O	239.70	ClC=1C=NN(C1)C2CCN(CC2)C(=O)C=C	1-[4-(4-chloro-1H-pyrazol-1-yl)piperidin-1-yl]prop-2-en-1-one	7.36968
585	Z2285377787	C12H17NO2	207.26	C=CC(=O)NC1C2CCOC2C31CCC3	N-{4-oxaspiro[bicyclo[3.2.0]heptane-6,1'-cyclobutan]-7-yl}prop-2-enamide	8.04074
586	Z3024766584	C11H17N3O	207.27	CC1=C(NC(=O)C=C)C=NN1C(C)(C)C	N-(1-tert-butyl-5-methyl-1H-pyrazol-4-yl)prop-2-enamide	7.94488
587	Z2517216936	C12H17N3O	219.28	CC1=NN(C)C=C1C2CCCN2C(=O)C=C	1-[2-(1,3-dimethyl-1H-pyrazol-4-yl)pyrrolidin-1-yl]prop-2-en-1-one	8.23247
588	Z3024766532	C10H17NO2	183.24	CC1OC(C)C(NC(=O)C=C)C1C	N-(2,4,5-trimethyloxolan-3-yl)prop-2-enamide	6.50689
589	Z2738285413	C13H14ClNO	235.70	ClC=1C=CC=C(C1)C2CCN(C2)C(=O)C=C	1-[3-(3-chlorophenyl)pyrrolidin-1-yl]prop-2-en-1-one	10.2457
590	Z2517214995	C11H19NO	181.27	CCC1CCCC(C1)NC(=O)C=C	N-(3-ethylcyclohexyl)prop-2-enamide	6.12343
591	Z2517209822	C8H10N2O2	166.17	CC=1C=C(CNC(=O)C=C)ON1	N-[(3-methyl-1,2-oxazol-5-yl)methyl]prop-2-enamide	5.45237
592	Z1937866927	C11H14N2O	190.24	CC1N(CCN2C=CC=C12)C(=O)C=C	1-{1-methyl-1H,2H,3H,4H-pyrrolo[1,2-a]pyrazin-2-yl}prop-2-en-1-one	3.82265
593	Z2285377522	C15H16N2O	240.30	CCN(CC=1C=CC=2C=CC=CC2N1)C(=O)C=C	N-ethyl-N-[(quinolin-2-yl)methyl]prop-2-enamide	10.2457
594	Z2738283590	C12H19NO2	209.28	CC1CC2(CN1C(=O)C=C)CCOCC2	1-{3-methyl-8-oxa-2-azaspiro[4.5]decan-2-yl}prop-2-en-1-one	15.71
595	Z2285377733	C8H12N4O	180.20	CC(CN1C=NN=C1)NC(=O)C=C	N-[1-(4H-1,2,4-triazol-4-yl)propan-2-yl]prop-2-enamide	13.5051
596	Z2738283008	C10H16N2O2	196.24	CN(C)C(=O)[C@@H]1CCCN1C(=O)C=C	(2S)-N,N-dimethyl-1-(prop-2-enoyl)pyrrolidine-2-carboxamide	18.586
597	Z2738283267	C10H9N3O2	203.19	CC1=NOC=2N=CC(NC(=O)C=C)=CC12	N-{3-methyl-[1,2]oxazolo[5,4-b]pyridin-5-yl}prop-2-enamide	10.725
598	Z2738283380	C11H15N3O	205.25	C=CC(=O)NCC=1C=C2CCCCN2N1	N-({4H,5H,6H,7H-pyrazolo[1,5-a]pyridin-2-yl}methyl)prop-2-enamide	10.0539
599	Z2285377757	C10H14N2O3S2	274.35	CN(CCNC(=O)C=C)S(=O)(=O)C1=CC=CS1	N-[2-(N-methylthiophene-2-sulfonamido)ethyl]prop-2-enamide	7.65728
600	Z3024762698	C11H18N2O2	210.27	CCN1CCN(C(=O)C=C)C(C)(C)C1=O	1-ethyl-3,3-dimethyl-4-(prop-2-enoyl)piperazin-2-one	2.95986
601	Z2738283278	C10H15F2NO	203.22	CC1(CCC(F)(F)CC1)NC(=O)C=C	N-(4,4-difluoro-1-methylcyclohexyl)prop-2-enamide	8.52007
602	Z2517217664	C10H17NOS	199.31	CSC1CCCCN(C1)C(=O)C=C	1-[3-(methylsulfanyl)azepan-1-yl]prop-2-en-1-one	9.95806
603	Z2517213627	C15H19FN2O2	278.32	CC(NC(=O)C=C)C=1C=C(F)C=CC1N2CCOCC2	N-{1-[5-fluoro-2-(morpholin-4-yl)phenyl]ethyl}prop-2-enamide	6.02756
604	Z2738284517	C11H17N3O2	223.27	NC(=O)C1CN(CCN1C2CC2)C(=O)C=C	1-cyclopropyl-4-(prop-2-enoyl)piperazine-2-carboxamide	4.01438
605	Z2738283712	C12H21NO2	211.30	COC1CCC(C)(CNC(=O)C=C)CC1	N-[(4-methoxy-1-methylcyclohexyl)methyl]prop-2-enamide	8.04074
606	Z2517205930	C12H20N2O2	224.29	C=CC(=O)N1CCN(CC2CCCO2)CC1	1-{4-[(oxolan-2-yl)methyl]piperazin-1-yl}prop-2-en-1-one	22.133
607	Z2285377362	C14H16F3N3O	299.29	FC(F)(F)C=1C=CC(=NC1)N2CCC(CC2)NC(=O)C=C	N-{1-[5-(trifluoromethyl)pyridin-2-yl]piperidin-4-yl}prop-2-enamide	4.20611
608	Z2517216182	C10H14N2O2	194.23	C=CC(=O)N1CCN(C2CC2)C(=O)C1	1-cyclopropyl-4-(prop-2-enoyl)piperazin-2-one	11.1084
609	Z2738282899	C10H11FN2O	194.20	FC=1C=CC(CCNC(=O)C=C)=NC1	N-[2-(5-fluoropyridin-2-yl)ethyl]prop-2-enamide	-26.8454
610	Z2517215826	C11H13NOS2	239.35	C=CC(=O)N1CCSCC1C2=CC=CS2	1-[3-(thiophen-2-yl)thiomorpholin-4-yl]prop-2-en-1-one	10.1498
611	Z2738287017	C13H18N4O2	262.30	CN1[C@H]([C@@H](CC1=O)NC(=O)C=C)C=2C=NN(C)C2C	N-[(2S,3R)-2-(1,5-dimethyl-1H-pyrazol-4-yl)-1-methyl-5-oxopyrrolidin-3-yl]prop-2-enamide	12.7382
612	Z3024762844	C9H14N2O2	182.21	CC1CN(C)C(=O)CN1C(=O)C=C	1,5-dimethyl-4-(prop-2-enoyl)piperazin-2-one	8.04074
613	Z2848644964	C9H15NO2	169.22	CC1(CCCOC1)NC(=O)C=C	N-(3-methyloxan-3-yl)prop-2-enamide	10.2457
614	Z3024767226	C12H15NO2S	237.31	CN(CC1OCCC=2SC=CC12)C(=O)C=C	N-methyl-N-({4H,6H,7H-thieno[3,2-c]pyran-4-yl}methyl)prop-2-enamide	5.3565
615	Z1938145702	C15H19NO	229.31	C=CC(=O)N1CCCC(CC1)C=2C=CC=CC2	1-(4-phenylazepan-1-yl)prop-2-en-1-one	4.30198
616	Z2738282603	C9H15NO3	185.22	CO[C@@H]1CN(C[C@@H]1OC)C(=O)C=C	1-[(3R,4S)-3,4-dimethoxypyrrolidin-1-yl]prop-2-en-1-one	6.31516
617	Z2517216177	C12H20N2O2	224.29	CC1(CCCCC1)NC(=O)CNC(=O)C=C	N-{[(1-methylcyclohexyl)carbamoyl]methyl}prop-2-enamide	13.601
618	Z3024763233	C13H23NO	209.32	CC(C)C1CCC(CC1)N(C)C(=O)C=C	N-methyl-N-[4-(propan-2-yl)cyclohexyl]prop-2-enamide	7.84901
619	Z2517216971	C13H15NO2	217.26	COC=1C=CC=C2C(CCC21)NC(=O)C=C	N-(4-methoxy-2,3-dihydro-1H-inden-1-yl)prop-2-enamide	4.87717
620	Z3024761520	C9H15NO2	169.22	CC1COCCN(C1)C(=O)C=C	1-(6-methyl-1,4-oxazepan-4-yl)prop-2-en-1-one	6.12343
621	Z2517207258	C13H14ClNO	235.70	ClC=1C=CC(=CC1)C2CCCN2C(=O)C=C	1-[2-(4-chlorophenyl)pyrrolidin-1-yl]prop-2-en-1-one	6.60276
622	Z3024767458	C13H16N2O	216.27	C=CC(=O)NCC=1N=CC=C2CCCCC12	N-[(5,6,7,8-tetrahydroisoquinolin-1-yl)methyl]prop-2-enamide	5.3565
623	Z2848645027	C9H15NO3S	217.28	CS(=O)(=O)C1CCCN(C1)C(=O)C=C	1-(3-methanesulfonylpiperidin-1-yl)prop-2-en-1-one	4.20611
624	Z2517211276	C12H21NO	195.30	CCCC1CCCN(CC1)C(=O)C=C	1-(4-propylazepan-1-yl)prop-2-en-1-one	8.7118
625	Z2517277025	C12H22N2O	210.31	CC1(C)CCCN(CCNC(=O)C=C)C1	N-[2-(3,3-dimethylpiperidin-1-yl)ethyl]prop-2-enamide	8.42421
626	Z3024765429	C10H15NO2	181.23	C=CC(=O)N1CC[C@@H]2OCC[C@@H]2C1 |&1:7,11,r|	rac-1-[(3aR,7aS)-octahydrofuro[3,2-c]pyridin-5-yl]prop-2-en-1-one	14.8472
627	Z2848645383	C9H15NO2	169.22	CN(C1CCCOC1)C(=O)C=C	N-methyl-N-(oxan-3-yl)prop-2-enamide	13.0258
628	Z3024766901	C11H15NO	177.24	C=CC(=O)N1C[C@H]2CC=CC[C@H]2C1	1-[(3aR,7aS)-2,3,3a,4,7,7a-hexahydro-1H-isoindol-2-yl]prop-2-en-1-one	8.61594
629	Z2285377688	C10H14N4O	206.24	CC=1N=C2C(CCCN2N1)NC(=O)C=C	N-{2-methyl-5H,6H,7H,8H-[1,2,4]triazolo[1,5-a]pyridin-8-yl}prop-2-enamide	10.0539
630	Z2517216778	C11H17NO3	211.25	C=CC(=O)N1CCOC(C1)C2CCCO2	1-[2-(oxolan-2-yl)morpholin-4-yl]prop-2-en-1-one	7.17795
631	Z2285377672	C12H12N4O2	244.24	C=CC(=O)NCC(=O)NC=1C=CC2=CNN=C2C1	N-{[(2H-indazol-6-yl)carbamoyl]methyl}prop-2-enamide	7.36968
632	Z3024767244	C11H13NOS	207.29	CC1N(CCC=2C=CSC12)C(=O)C=C	1-{7-methyl-4H,5H,6H,7H-thieno[2,3-c]pyridin-6-yl}prop-2-en-1-one	5.26064
633	Z2738284597	C11H9F2NO2	225.19	FC=1C=CC(F)=C2N(CCOC12)C(=O)C=C	1-(5,8-difluoro-3,4-dihydro-2H-1,4-benzoxazin-4-yl)prop-2-en-1-one	8.9994
634	Z2738283968	C12H12N2O2	216.23	C=CC(=O)N1CCC(=O)NC=2C=CC=CC12	5-(prop-2-enoyl)-2,3,4,5-tetrahydro-1H-1,5-benzodiazepin-2-one	9.5746
635	Z2285378177	C9H12N2OS	196.26	CCN(CC1=NC=CS1)C(=O)C=C	N-ethyl-N-[(1,3-thiazol-2-yl)methyl]prop-2-enamide	6.60276
636	Z2848645638	C9H14N2O2	182.21	CNC(=O)C1CCN(C1)C(=O)C=C	N-methyl-1-(prop-2-enoyl)pyrrolidine-3-carboxamide	2.57639
637	Z2285377633	C16H18N2O2	270.32	C=CC(=O)NC1CN(C2CC2C=3C=CC=CC3)C(=O)C1	N-[5-oxo-1-(2-phenylcyclopropyl)pyrrolidin-3-yl]prop-2-enamide	9.287
638	Z2517209825	C10H18N2O3S	246.32	CN(C1CCN(CC1)C(=O)C=C)S(=O)(=O)C	N-methyl-N-[1-(prop-2-enoyl)piperidin-4-yl]methanesulfonamide	5.73996
639	Z2738284220	C8H7F3N2O2	220.14	FC(F)(F)C1=CC(CNC(=O)C=C)=NO1	N-{[5-(trifluoromethyl)-1,2-oxazol-3-yl]methyl}prop-2-enamide	-2.2169
640	Z3024763572	C10H15N3O	193.24	CC(C)C1=NN(C)C=C1NC(=O)C=C	N-[1-methyl-3-(propan-2-yl)-1H-pyrazol-4-yl]prop-2-enamide	8.90354
641	Z1938022729	C8H11N3O	165.19	CN1C=C(CNC(=O)C=C)C=N1	N-[(1-methyl-1H-pyrazol-4-yl)methyl]prop-2-enamide	11.8754
642	Z2738282992	C12H21NO	195.30	C[C@H](NC(=O)C=C)C1CCCC(C)C1	N-[(1S)-1-(3-methylcyclohexyl)ethyl]prop-2-enamide	22.6123
643	Z2517217662	C14H17NO	215.29	C=CC(=O)NC1C2C3CC4C5CC(C1C53)C42	N-{pentacyclo[6.3.0.0?,?.0?,??.0?,?]undecan-4-yl}prop-2-enamide	11.0126
644	Z3024765279	C12H17NO	191.26	C=CC(=O)NCC1CC2CCC1C=C2	N-({bicyclo[2.2.2]oct-5-en-2-yl}methyl)prop-2-enamide	9.5746
645	Z2517216523	C11H17NOS	211.32	C=CC(=O)N1CCSC2CCCCC21	1-(octahydro-2H-1,4-benzothiazin-4-yl)prop-2-en-1-one	6.98622
646	Z1938245421	C10H14N2OS	210.29	CC1=CSC(=N1)C(C)(C)NC(=O)C=C	N-[2-(4-methyl-1,3-thiazol-2-yl)propan-2-yl]prop-2-enamide	8.42421
647	Z2738285350	C13H14FNO2	235.25	FC=1C=CC=C(C1)C2COCCN2C(=O)C=C	1-[3-(3-fluorophenyl)morpholin-4-yl]prop-2-en-1-one	2.95986
648	Z2738284669	C12H19NOS	225.35	C=CC(=O)N1CCC2(CCSCC2)CC1	1-{3-thia-9-azaspiro[5.5]undecan-9-yl}prop-2-en-1-one	5.26064
649	Z2738283941	C14H17NO	215.29	C=CC(=O)N1CCCC(C1)C=2C=CC=CC2	1-(3-phenylpiperidin-1-yl)prop-2-en-1-one	4.78131
650	Z3024764694	C9H13NO2	167.20	C=CC(=O)NCC1=CCOCC1	N-[(3,6-dihydro-2H-pyran-4-yl)methyl]prop-2-enamide	6.41102
651	Z1938218948	C12H16N2OS	236.33	CC1=CSC(=N1)C2(CCCC2)NC(=O)C=C	N-[1-(4-methyl-1,3-thiazol-2-yl)cyclopentyl]prop-2-enamide	5.9317
652	Z2517212969	C8H13NO2	155.19	C=CC(=O)NC1CCCOC1	N-(oxan-3-yl)prop-2-enamide	0.850809
653	Z2738284992	C13H14N2O2	230.26	CC(=O)N1CCC=2C=CC=C(NC(=O)C=C)C12	N-(1-acetyl-2,3-dihydro-1H-indol-7-yl)prop-2-enamide	4.01438
654	Z2517216206	C12H21NO	195.30	CC1CC(C)(C)CCC1NC(=O)C=C	N-(2,4,4-trimethylcyclohexyl)prop-2-enamide	-0.0119832
655	Z2517214790	C14H17FN2O	248.29	FC=1C=CC=C(C1)N2CCC(CC2)NC(=O)C=C	N-[1-(3-fluorophenyl)piperidin-4-yl]prop-2-enamide	-0.874775
656	Z2738282434	C11H17NO	179.25	C=CC(=O)NCC1(CCC2CC1)C2	N-({bicyclo[2.2.1]heptan-1-yl}methyl)prop-2-enamide	5.54823
657	Z2517209136	C16H17N3O	267.32	C=CC(=O)NC=1C=CC=C(C1)C2=CN3CCCCC3=N2	N-(3-{5H,6H,7H,8H-imidazo[1,2-a]pyridin-2-yl}phenyl)prop-2-enamide	14.272
658	Z1937891865	C13H21NO	207.31	CC1(C)C2CCC1(C)C(C2)NC(=O)C=C	N-{1,7,7-trimethylbicyclo[2.2.1]heptan-2-yl}prop-2-enamide	12.834
659	Z2738284323	C12H12ClNO	221.68	CC1CC=2C=C(Cl)C=CC2N1C(=O)C=C	1-(5-chloro-2-methyl-2,3-dihydro-1H-indol-1-yl)prop-2-en-1-one	13.3134
660	Z3024765241	C9H13NO	151.20	C=CC(=O)NCC1CC21CC2	N-({spiro[2.2]pentan-1-yl}methyl)prop-2-enamide	12.5464
661	Z2708479704	C10H13N3O2S	239.29	CN(CC(=O)NC1=CSC(C)=N1)C(=O)C=C	N-methyl-N-{[(2-methyl-1,3-thiazol-4-yl)carbamoyl]methyl}prop-2-enamide	7.46555
662	Z3024766520	C12H21NO	195.30	CC1(C)CCC(C)(CC1)NC(=O)C=C	N-(1,4,4-trimethylcyclohexyl)prop-2-enamide	3.82265
663	Z2517207583	C15H19ClN2O2	294.77	COC=1C=CC(Cl)=CC1CN2CCN(CC2)C(=O)C=C	1-{4-[(5-chloro-2-methoxyphenyl)methyl]piperazin-1-yl}prop-2-en-1-one	6.98622
664	Z2732399389	C14H18N2O	230.30	C=CC(=O)NC1CCCC1CC=2C=CC=CN2	N-{2-[(pyridin-2-yl)methyl]cyclopentyl}prop-2-enamide	5.16477
665	Z2738282736	C11H14N2O	190.24	CN1C=CC=2CCN(CC21)C(=O)C=C	1-{1-methyl-1H,4H,5H,6H,7H-pyrrolo[2,3-c]pyridin-6-yl}prop-2-en-1-one	13.1216
666	Z3024761611	C12H19NO	193.28	CC(C)(C)C1=CCN(CC1)C(=O)C=C	1-(4-tert-butyl-1,2,3,6-tetrahydropyridin-1-yl)prop-2-en-1-one	8.32834
667	Z2285377561	C13H13N3O	227.26	CC=1C=CC=CC1N2N=CC=C2NC(=O)C=C	N-[1-(2-methylphenyl)-1H-pyrazol-5-yl]prop-2-enamide	17.7232
668	Z3024767684	C13H17NOS	235.34	CC1(CC2=CC=CS2)CCCN1C(=O)C=C	1-{2-methyl-2-[(thiophen-2-yl)methyl]pyrrolidin-1-yl}prop-2-en-1-one	2.19293
669	Z2738282361	C9H10N2O2	178.18	C=CC(=O)N1CCC2=NOC=C2C1	1-{4H,5H,6H,7H-[1,2]oxazolo[4,3-c]pyridin-5-yl}prop-2-en-1-one	4.78131
670	Z3024761697	C10H15NOS2	229.36	C=CC(=O)NC1CCC2SCCSC12	N-{hexahydro-2H-cyclopenta[b][1,4]dithiin-5-yl}prop-2-enamide	1.426
671	Z2848645682	C12H13NO2	203.23	COC=1C=CC=2CN(CC2C1)C(=O)C=C	1-(5-methoxy-2,3-dihydro-1H-isoindol-2-yl)prop-2-en-1-one	4.97304
672	Z2517216417	C12H21NO	195.30	CCC1(C)CCC(CC1)NC(=O)C=C	N-(4-ethyl-4-methylcyclohexyl)prop-2-enamide	6.31516
673	Z2517216449	C13H17N3O2	247.29	CC(C)N1N=C2CCN(CC2=CC1=O)C(=O)C=C	6-(prop-2-enoyl)-2-(propan-2-yl)-2H,3H,5H,6H,7H,8H-pyrido[4,3-c]pyridazin-3-one	15.2307
674	Z1938260599	C11H16N2OS	224.32	CC=1N=C(SC1C)C(C)(C)NC(=O)C=C	N-[2-(4,5-dimethyl-1,3-thiazol-2-yl)propan-2-yl]prop-2-enamide	12.9299
675	Z2738283211	C13H15NO	201.26	C=CC(=O)NCC=1C=CC(=CC1)C2CC2	N-[(4-cyclopropylphenyl)methyl]prop-2-enamide	11.6836
676	Z3024764175	C8H11F2NO	175.17	FC1(F)CCCC1NC(=O)C=C	N-(2,2-difluorocyclopentyl)prop-2-enamide	8.23247
677	Z2738286170	C13H13FN2O2	248.25	FC=1C=CC=CC1C2N(CCNC2=O)C(=O)C=C	3-(2-fluorophenyl)-4-(prop-2-enoyl)piperazin-2-one	4.97304
678	Z2738282188	C10H15NO	165.23	C=CC(=O)NC1CCC1C2CC2	N-(2-cyclopropylcyclobutyl)prop-2-enamide	4.78131
679	Z1938197264	C13H15NO2	217.26	C=CC(=O)NCC1CCOC=2C=CC=CC12	N-[(3,4-dihydro-2H-1-benzopyran-4-yl)methyl]prop-2-enamide	7.27382
680	Z3024762323	C8H13NO2	155.19	COC1CC(C1)NC(=O)C=C	N-(3-methoxycyclobutyl)prop-2-enamide	4.58957
681	Z2517218290	C13H15NO2	217.26	COC=1C=CC=C2CCCN(C(=O)C=C)C12	1-(8-methoxy-1,2,3,4-tetrahydroquinolin-1-yl)prop-2-en-1-one	3.82265
682	Z2738286093	C10H18N2O3S	246.32	CN(C)S(=O)(=O)C1CCCN(C1)C(=O)C=C	N,N-dimethyl-1-(prop-2-enoyl)piperidine-3-sulfonamide	8.23247
683	Z2738284325	C12H12ClNO	221.68	ClC=1C=CC=C2CCN(CC12)C(=O)C=C	1-(8-chloro-1,2,3,4-tetrahydroisoquinolin-2-yl)prop-2-en-1-one	2.19293
684	Z2738283912	C14H17NO	215.29	CC1CC(N(C1)C(=O)C=C)C=2C=CC=CC2	1-(4-methyl-2-phenylpyrrolidin-1-yl)prop-2-en-1-one	4.58957
685	Z2738285250	C14H16FNO	233.28	FC=1C=CC=CC1C2(CNC(=O)C=C)CCC2	N-{[1-(2-fluorophenyl)cyclobutyl]methyl}prop-2-enamide	5.16477
686	Z3024765503	C8H12N2O2	168.19	CC1N(CN(C)C1=O)C(=O)C=C	3,5-dimethyl-1-(prop-2-enoyl)imidazolidin-4-one	8.80767
687	Z1937788834	C15H20N2O	244.33	CN(CC=1C=CC=CC1N2CCCC2)C(=O)C=C	N-methyl-N-{[2-(pyrrolidin-1-yl)phenyl]methyl}prop-2-enamide	4.01438
688	Z2517217312	C13H16N2O	216.27	CC=1C=CC=C(N1)C2CCCN2C(=O)C=C	1-[2-(6-methylpyridin-2-yl)pyrrolidin-1-yl]prop-2-en-1-one	13.0258
689	Z2738284066	C13H15NO2	217.26	COC1CN(C(=O)C=C)C=2C=CC=CC2C1	1-(3-methoxy-1,2,3,4-tetrahydroquinolin-1-yl)prop-2-en-1-one	13.5051
690	Z2517216493	C14H17NO	215.29	CC1C(CCN1C(=O)C=C)C=2C=CC=CC2	1-(2-methyl-3-phenylpyrrolidin-1-yl)prop-2-en-1-one	13.7927
691	Z2285377975	C13H15NO2	217.26	OCC1(CC=2C=CC=CC2C1)NC(=O)C=C	N-[2-(hydroxymethyl)-2,3-dihydro-1H-inden-2-yl]prop-2-enamide	10.4374
692	Z3024764861	C11H19NO	181.27	C=CC(=O)N1CCCCCCCC1	1-(azonan-1-yl)prop-2-en-1-one	7.56141
693	Z2285377792	C12H15N3O	217.26	C=CC(=O)NCCC=1C=NC(=NC1)C2CC2	N-[2-(2-cyclopropylpyrimidin-5-yl)ethyl]prop-2-enamide	7.94488
694	Z3024767330	C11H17NO2	195.25	C=CC(=O)NCC1CC2(CCC2)CO1	N-({6-oxaspiro[3.4]octan-7-yl}methyl)prop-2-enamide	5.73996
695	Z2517213243	C15H19NO4S	309.38	COC=1C=CC(CN(C2CCS(=O)(=O)C2)C(=O)C=C)=CC1	N-(1,1-dioxo-1??-thiolan-3-yl)-N-[(4-methoxyphenyl)methyl]prop-2-enamide	6.02756
696	Z2732399385	C12H12F3N3O	271.23	FC(F)(F)C=1C=CN=C(N1)C2CCCN2C(=O)C=C	1-{2-[4-(trifluoromethyl)pyrimidin-2-yl]pyrrolidin-1-yl}prop-2-en-1-one	8.61594
697	Z2738283077	C9H15N3O2	197.23	C=CC(=O)NCCN1CCNC(=O)C1	N-[2-(3-oxopiperazin-1-yl)ethyl]prop-2-enamide	7.56141
698	Z3024767716	C10H12N2O2S	224.27	C=CC(=O)NCC1=NC=2CCOCC2S1	N-({4H,6H,7H-pyrano[4,3-d][1,3]thiazol-2-yl}methyl)prop-2-enamide	5.3565
699	Z2738282652	C9H8N4O	188.18	C=CC(=O)NC=1C=NC2=CC=NN2C1	N-{pyrazolo[1,5-a]pyrimidin-6-yl}prop-2-enamide	-1.73757
700	Z2517207833	C10H14N2O2	194.23	CN(CC=1C(C)=NOC1C)C(=O)C=C	N-[(3,5-dimethyl-1,2-oxazol-4-yl)methyl]-N-methylprop-2-enamide	0.946675
701	Z3380815018	C8H12N4O	180.20	CC(NC(=O)C=C)C1=NN=C(C)N1	N-[1-(5-methyl-4H-1,2,4-triazol-3-yl)ethyl]prop-2-enamide	3.24745
702	Z3024767026	C13H21NO	207.31	CC1(CCN1C(=O)C=C)C2CCCCC2	1-(2-cyclohexyl-2-methylazetidin-1-yl)prop-2-en-1-one	6.69862
703	Z2738285577	C13H22N2O2	238.32	C=CC(=O)N1CCC[C@H](CN2CCOCC2)C1	1-[(3R)-3-[(morpholin-4-yl)methyl]piperidin-1-yl]prop-2-en-1-one	10.5333
704	Z2738284898	C10H15NO3S	229.29	C=CC(=O)N1CCS(=O)(=O)C2CCCC21	4-(prop-2-enoyl)-octahydro-1??-cyclopenta[b][1,4]thiazine-1,1-dione	9.67046
705	Z2517211990	C12H13NO	187.23	C=CC(=O)NC1(CC1)C=2C=CC=CC2	N-(1-phenylcyclopropyl)prop-2-enamide	13.7927
706	Z2517215265	C12H19NO2	209.28	C=CC(=O)N1CCCC2(CCOCC2)C1	1-{9-oxa-2-azaspiro[5.5]undecan-2-yl}prop-2-en-1-one	14.9431
707	Z1938034530	C11H18N2O2	210.27	CC(=O)NCC1CCN(CC1)C(=O)C=C	N-{[1-(prop-2-enoyl)piperidin-4-yl]methyl}acetamide	25.009
708	Z2738283899	C14H17NO	215.29	CCC1(CN(C1)C(=O)C=C)C=2C=CC=CC2	1-(3-ethyl-3-phenylazetidin-1-yl)prop-2-en-1-one	4.39784
709	Z2517211540	C9H15NO2	169.22	C=CC(=O)NCC1CCOCC1	N-[(oxan-4-yl)methyl]prop-2-enamide	7.84901
710	Z2517214650	C9H15NO3	185.22	COC1COCCC1NC(=O)C=C	N-(3-methoxyoxan-4-yl)prop-2-enamide	5.16477
711	Z2738285191	C12H12N2OS	232.30	C=CC(=O)NCCC1=NSC=2C=CC=CC12	N-[2-(1,2-benzothiazol-3-yl)ethyl]prop-2-enamide	0.37148
712	Z2517216620	C12H20N2O2	224.29	CCC(=O)N1CCC(NC(=O)C=C)C(C)C1	N-(3-methyl-1-propanoylpiperidin-4-yl)prop-2-enamide	3.82265
713	Z2738287662	C14H16F2N2O2	282.28	FC(F)OC=1C=CC=C(C1)N2CCN(CC2)C(=O)C=C	1-{4-[3-(difluoromethoxy)phenyl]piperazin-1-yl}prop-2-en-1-one	6.79449
714	Z2738283640	C11H18N2O2	210.27	CC(C)CN1CCN(CC1=O)C(=O)C=C	1-(2-methylpropyl)-4-(prop-2-enoyl)piperazin-2-one	0.179748
715	Z2738285098	C14H17NO2	231.29	C=CC(=O)N1CCC(COC=2C=CC=CC2)C1	1-[3-(phenoxymethyl)pyrrolidin-1-yl]prop-2-en-1-one	11.4919
716	Z3024767306	C7H11NOS2	189.29	C=CC(=O)N1CCSSCC1	1-(1,2,5-dithiazepan-5-yl)prop-2-en-1-one	12.3637
717	Z2738287689	C14H15F2NO3	283.27	FC(F)OC=1C=CC(=CC1)C2CN(CCO2)C(=O)C=C	1-{2-[4-(difluoromethoxy)phenyl]morpholin-4-yl}prop-2-en-1-one	4.39784
718	Z3024766945	C10H15N3O	193.24	C=CC(=O)N1CCN(CCC#N)CC1	3-[4-(prop-2-enoyl)piperazin-1-yl]propanenitrile	5.54823
719	Z1938433118	C10H17NO2	183.24	C=CC(=O)NCCC1CCCCO1	N-[2-(oxan-2-yl)ethyl]prop-2-enamide	2.2888
720	Z2738283803	C11H19NOS	213.33	CCC1(CC)CN(CCS1)C(=O)C=C	1-(2,2-diethylthiomorpholin-4-yl)prop-2-en-1-one	13.1216
721	Z2285377332	C11H14N2O2	206.24	CC1=CC(=NO1)C2CCCN2C(=O)C=C	1-[2-(5-methyl-1,2-oxazol-3-yl)pyrrolidin-1-yl]prop-2-en-1-one	13.8886
722	Z3024767009	C13H16N2O	216.27	CC=1C=NC=C(C1)C2CCCN2C(=O)C=C	1-[2-(5-methylpyridin-3-yl)pyrrolidin-1-yl]prop-2-en-1-one	17.8191
723	Z2738282244	C8H12N2O2	168.19	CC1(CN(C1)C(=O)C=C)C(=O)N	3-methyl-1-(prop-2-enoyl)azetidine-3-carboxamide	14.1762
724	Z2517217423	C9H15NOS	185.28	CSCC1CCCN1C(=O)C=C	1-{2-[(methylsulfanyl)methyl]pyrrolidin-1-yl}prop-2-en-1-one	6.12343
725	Z2517217326	C13H21N3O2	251.32	CN1CCCC1C(=O)N2CCN(CC2)C(=O)C=C	1-[4-(1-methylpyrrolidine-2-carbonyl)piperazin-1-yl]prop-2-en-1-one	12.3547
726	Z3024763128	C9H15NOS	185.28	CC1CCSCCN1C(=O)C=C	1-(5-methyl-1,4-thiazepan-4-yl)prop-2-en-1-one	7.94488
727	Z1938106141	C7H9N3O	151.16	CN1N=CC=C1NC(=O)C=C	N-(1-methyl-1H-pyrazol-5-yl)prop-2-enamide	7.36968
728	Z3024767524	C11H15N3O	205.25	CN1N=CC=C1C2CCCN2C(=O)C=C	1-[2-(1-methyl-1H-pyrazol-5-yl)pyrrolidin-1-yl]prop-2-en-1-one	6.12343
729	Z2285378024	C13H16N2O	216.27	C=CC(=O)NCC=1C=CC=2CCCCC2N1	N-[(5,6,7,8-tetrahydroquinolin-2-yl)methyl]prop-2-enamide	6.69862
730	Z2738282609	C9H15NOS	185.28	CC1(C)CSCCN1C(=O)C=C	1-(3,3-dimethylthiomorpholin-4-yl)prop-2-en-1-one	8.9994
731	Z2738286065	C14H15FN2O	246.28	FC=1C=CC=2N(CCN(C3CC3)C2C1)C(=O)C=C	1-(4-cyclopropyl-6-fluoro-1,2,3,4-tetrahydroquinoxalin-1-yl)prop-2-en-1-one	18.6818
732	Z3024770692	C13H23NO	209.32	C[C@H]1CC[C@@](C)(CNC(=O)C=C)C1(C)C	N-{[(1R,3S)-1,2,2,3-tetramethylcyclopentyl]methyl}prop-2-enamide	3.53505
733	Z2517208024	C12H12ClNO3	253.68	ClC=1C=C(CNC(=O)C=C)C=C2OCCOC12	N-[(8-chloro-2,3-dihydro-1,4-benzodioxin-6-yl)methyl]prop-2-enamide	5.45237
734	Z3024767755	C11H12BrN3O	282.13	BrC=1C=NC(=NC1)C2(CCC2)NC(=O)C=C	N-[1-(5-bromopyrimidin-2-yl)cyclobutyl]prop-2-enamide	0.850809
735	Z2738282625	C10H9N3O	187.19	C=CC(=O)NC=1C=NN2C=CC=CC12	N-{pyrazolo[1,5-a]pyridin-3-yl}prop-2-enamide	97.0042
736	Z3024767941	C10H15NO	165.23	C[C@@H]1CC=CC[C@H]1NC(=O)C=C |&1:1,6,r|	rac-N-[(1R,6R)-6-methylcyclohex-3-en-1-yl]prop-2-enamide	12.5464
737	Z2738284276	C12H12FNO2	221.22	FC=1C=CC=2OCCN(CC2C1)C(=O)C=C	1-(7-fluoro-2,3,4,5-tetrahydro-1,4-benzoxazepin-4-yl)prop-2-en-1-one	11.2043
738	Z3024764906	C10H15NO	165.23	CC1(CC1)C2(CC2)NC(=O)C=C	N-{1'-methyl-[1,1'-bi(cyclopropane)]-1-yl}prop-2-enamide	11.7795
739	Z1938437589	C13H15NO2	217.26	COC=1C=CC=C2CN(CCC12)C(=O)C=C	1-(5-methoxy-1,2,3,4-tetrahydroisoquinolin-2-yl)prop-2-en-1-one	13.6968
740	Z3024767711	C12H21NO2	211.30	CC1(C)CC(CNC(=O)C=C)C(C)(C)O1	N-[(2,2,5,5-tetramethyloxolan-3-yl)methyl]prop-2-enamide	4.78131
741	Z2517206594	C13H14FNO	219.25	FC=1C=CC(=CC1)C2CCCN2C(=O)C=C	1-[2-(4-fluorophenyl)pyrrolidin-1-yl]prop-2-en-1-one	7.08209
742	Z2517215521	C10H17NOS	199.31	CSC1CCC(C1)N(C)C(=O)C=C	N-methyl-N-[3-(methylsulfanyl)cyclopentyl]prop-2-enamide	5.0689
743	Z2517206769	C14H15ClN2O2	278.73	ClC=1C=CC=C(C1)C(=O)N2CCN(CC2)C(=O)C=C	1-[4-(3-chlorobenzoyl)piperazin-1-yl]prop-2-en-1-one	4.01438
744	Z3024767611	C10H15NO3	197.23	C=CC(=O)NCC1C[C@@H]2COC[C@@H]2O1 |&1:8,12,r|	rac-N-{[(3aR,6aR)-hexahydrofuro[2,3-c]furan-2-yl]methyl}prop-2-enamide	9.67046
745	Z2738285533	C12H12ClNO2	237.68	ClC=1C=CC=2CC(COC2C1)NC(=O)C=C	N-(7-chloro-3,4-dihydro-2H-1-benzopyran-3-yl)prop-2-enamide	6.50689
746	Z2738283724	C11H17NOS	211.32	C=CC(=O)N1CCCC2(CCSC2)C1	1-{2-thia-7-azaspiro[4.5]decan-7-yl}prop-2-en-1-one	3.43919
747	Z1937978077	C15H19FN2O	262.32	FC=1C=CC(CN2CCC(CC2)NC(=O)C=C)=CC1	N-{1-[(4-fluorophenyl)methyl]piperidin-4-yl}prop-2-enamide	15.9976
748	Z3024762173	C10H14N2O	178.23	C=CC(=O)N1CCC(CC#N)CC1	2-[1-(prop-2-enoyl)piperidin-4-yl]acetonitrile	3.53505
749	Z2738285331	C12H18N4O	234.29	CN1CCN(CC1C2=NC=CN2C)C(=O)C=C	1-[4-methyl-3-(1-methyl-1H-imidazol-2-yl)piperazin-1-yl]prop-2-en-1-one	15.3265
750	Z3024765652	C11H17NO3	211.25	CC1(C)CN([C@@H]2COC[C@H]2O1)C(=O)C=C |&1:5,9,r|	rac-1-[(4aR,7aS)-2,2-dimethyl-hexahydro-2H-furo[3,4-b][1,4]oxazin-4-yl]prop-2-en-1-one	4.11025
751	Z2517215300	C9H14N2O2	182.21	CC1CC(=O)NCCN1C(=O)C=C	7-methyl-1-(prop-2-enoyl)-1,4-diazepan-5-one	29.8113
752	Z3024766974	C10H12F3NO	219.20	FC(F)(F)[C@@H]1CC=CC[C@H]1NC(=O)C=C |&1:4,9,r|	rac-N-[(1R,6R)-6-(trifluoromethyl)cyclohex-3-en-1-yl]prop-2-enamide	7.36968
753	Z2285377639	C12H18N4O2	250.29	CC=1N=C(C)N(CC2CN(CCO2)C(=O)C=C)N1	1-{2-[(3,5-dimethyl-1H-1,2,4-triazol-1-yl)methyl]morpholin-4-yl}prop-2-en-1-one	17.3397
754	Z2738282536	C9H14N2O2	182.21	CC(=O)N1CC(C)(C1)NC(=O)C=C	N-(1-acetyl-3-methylazetidin-3-yl)prop-2-enamide	10.6291
755	Z2285377735	C10H11N3O2	205.21	C=CC(=O)NCC(=O)NC=1C=CC=CN1	N-{[(pyridin-2-yl)carbamoyl]methyl}prop-2-enamide	11.0126
756	Z3024767484	C10H15NO2	181.23	C=CC(=O)N[C@@H]1CCO[C@H]1C2CC2 |&1:5,9,r|	rac-N-[(2R,3S)-2-cyclopropyloxolan-3-yl]prop-2-enamide	5.0689
757	Z2738283258	C12H14N2O	202.25	C=CC(=O)NC(C1CC1)C=2C=CC=NC2	N-[cyclopropyl(pyridin-3-yl)methyl]prop-2-enamide	7.65728
758	Z3024766798	C8H13NO3S	203.25	C[C@@H]1CN(CCS1(=O)=O)C(=O)C=C	(2R)-2-methyl-4-(prop-2-enoyl)-1??-thiomorpholine-1,1-dione	9.287
759	Z2285377877	C10H13N3O3	223.22	CC1=NC(=NO1)C2COCCN2C(=O)C=C	1-[3-(5-methyl-1,2,4-oxadiazol-3-yl)morpholin-4-yl]prop-2-en-1-one	7.75315
760	Z2517211637	C11H16N4O	220.27	CCC1=NN=C2CCC(CN12)NC(=O)C=C	N-{3-ethyl-5H,6H,7H,8H-[1,2,4]triazolo[4,3-a]pyridin-6-yl}prop-2-enamide	7.65728
761	Z3380815016	C11H11N3O2	217.22	COC=1C=CC=2C(NC(=O)C=C)=NNC2C1	N-(6-methoxy-1H-indazol-3-yl)prop-2-enamide	4.97304
762	Z3024764980	C12H21NO	195.30	CC(C)(C)CC1CCN(C1)C(=O)C=C	1-[3-(2,2-dimethylpropyl)pyrrolidin-1-yl]prop-2-en-1-one	8.13661
763	Z2738285153	C12H12N2O3	232.23	CN1C(=O)COC=2C=C(NC(=O)C=C)C=CC12	N-(4-methyl-3-oxo-3,4-dihydro-2H-1,4-benzoxazin-7-yl)prop-2-enamide	40.9227
764	Z2517213307	C12H21NO	195.30	CC1CCCC(C)C1N(C)C(=O)C=C	N-(2,6-dimethylcyclohexyl)-N-methylprop-2-enamide	5.45237
765	Z2285377349	C17H19N3O	281.35	C=CC(=O)NC1CCCC2=C1C=NN2CC=3C=CC=CC3	N-(1-benzyl-4,5,6,7-tetrahydro-1H-indazol-4-yl)prop-2-enamide	12.4506
766	Z3024765816	C10H14N2O	178.23	C=CC(=O)N1CCCC(CC#N)C1	2-[1-(prop-2-enoyl)piperidin-3-yl]acetonitrile	5.0689
767	Z2517214763	C13H17N3O2	247.29	C=CC(=O)N1CCCCC1C2=NOC(=N2)C3CC3	1-[2-(5-cyclopropyl-1,2,4-oxadiazol-3-yl)piperidin-1-yl]prop-2-en-1-one	29.3319
768	Z2517214143	C10H14N2O2	194.23	CC(NC(=O)C=C)C=1C(C)=NOC1C	N-[1-(3,5-dimethyl-1,2-oxazol-4-yl)ethyl]prop-2-enamide	11.1084
769	Z2517213538	C13H19N3O2	249.30	CC=1C=C(C)N(CC2CN(CCO2)C(=O)C=C)N1	1-{2-[(3,5-dimethyl-1H-pyrazol-1-yl)methyl]morpholin-4-yl}prop-2-en-1-one	14.1762
770	Z3024764664	C10H15F2NO	203.22	FC1(F)CCCCC1CNC(=O)C=C	N-[(2,2-difluorocyclohexyl)methyl]prop-2-enamide	11.7795
771	Z2738284096	C9H15NO3S	217.28	CS(=O)(=O)C[C@H]1CCCN1C(=O)C=C	1-[(2R)-2-(methanesulfonylmethyl)pyrrolidin-1-yl]prop-2-en-1-one	8.7118
772	Z2517213085	C11H13NOS	207.29	C=CC(=O)N1CCCC=2SC=CC2C1	1-{4H,5H,6H,7H,8H-thieno[3,2-c]azepin-5-yl}prop-2-en-1-one	7.36968
773	Z2738282551	C8H10N2OS	182.24	C[C@H](NC(=O)C=C)C1=NC=CS1	N-[(1S)-1-(1,3-thiazol-2-yl)ethyl]prop-2-enamide	6.69862
774	Z1938246134	C11H15N3OS	237.32	CC1=CN=C(S1)N2CCN(CC2)C(=O)C=C	1-[4-(5-methyl-1,3-thiazol-2-yl)piperazin-1-yl]prop-2-en-1-one	8.9994
775	Z2517213548	C14H15ClN2O2	278.73	CN(C1CCN(C1=O)C=2C=CC=CC2Cl)C(=O)C=C	N-[1-(2-chlorophenyl)-2-oxopyrrolidin-3-yl]-N-methylprop-2-enamide	6.50689
776	Z2285378044	C15H15FN2O	258.29	FC=1C=CC=2NC=3CCCN(CC3C2C1)C(=O)C=C	1-{9-fluoro-1H,2H,3H,4H,5H,6H-azepino[4,3-b]indol-2-yl}prop-2-en-1-one	71.3122
777	Z2738283733	C10H16N2O3	212.24	COCCN1CCN(CC1=O)C(=O)C=C	1-(2-methoxyethyl)-4-(prop-2-enoyl)piperazin-2-one	13.7927
778	Z2738282432	C11H17NO	179.25	C=CC(=O)N1CC2(C1)CCCCC2	1-{2-azaspiro[3.5]nonan-2-yl}prop-2-en-1-one	6.21929
779	Z2848645527	C9H15NOS	185.28	C=CC(=O)NCC1CCCSC1	N-[(thian-3-yl)methyl]prop-2-enamide	13.7927
780	Z2517212908	C12H17N3O	219.28	C=CC(=O)N1CCCCC1CN2C=CC=N2	1-{2-[(1H-pyrazol-1-yl)methyl]piperidin-1-yl}prop-2-en-1-one	1.426
781	Z2517211659	C10H13N3O	191.22	CN1C=NC=2CN(CCC21)C(=O)C=C	1-{1-methyl-1H,4H,5H,6H,7H-imidazo[4,5-c]pyridin-5-yl}prop-2-en-1-one	24.251
782	Z1938176626	C12H18N2O2	222.28	C=CC(=O)N1CCC(CC1)N2CCCC2=O	1-[1-(prop-2-enoyl)piperidin-4-yl]pyrrolidin-2-one	6.02756
783	Z2848645023	C9H15NO3	185.22	COC1(CNC(=O)C=C)CCOC1	N-[(3-methoxyoxolan-3-yl)methyl]prop-2-enamide	1.61774
784	Z2981766330	C11H17NO2	195.25	CC1CC2(CC(C2)NC(=O)C=C)CO1	N-{7-methyl-6-oxaspiro[3.4]octan-2-yl}prop-2-enamide	8.04074
785	Z2738284967	C13H14N2O2	230.26	CN1CC=2C=CC=CC2C(NC(=O)C=C)C1=O	N-(2-methyl-3-oxo-1,2,3,4-tetrahydroisoquinolin-4-yl)prop-2-enamide	40.9227
786	Z1938213103	C11H19NOS	213.33	CCSC1CCCCN(C1)C(=O)C=C	1-[3-(ethylsulfanyl)azepan-1-yl]prop-2-en-1-one	10.8209
787	Z2517212663	C15H18F2N2O	280.31	CC(N1CCN(CC1)C(=O)C=C)C=2C=CC(F)=CC2F	1-{4-[1-(2,4-difluorophenyl)ethyl]piperazin-1-yl}prop-2-en-1-one	15.3265
788	Z2517214769	C11H17N3O	207.27	CN(CC=1C(C)=NN(C)C1C)C(=O)C=C	N-methyl-N-[(1,3,5-trimethyl-1H-pyrazol-4-yl)methyl]prop-2-enamide	9.287
789	Z2738285788	C13H13N3O2	243.26	CN1C(CNC(=O)C=C)=NC=2C=CC=CC2C1=O	N-[(3-methyl-4-oxo-3,4-dihydroquinazolin-2-yl)methyl]prop-2-enamide	6.79449
790	Z3024762727	C12H20N2O2	224.29	CCCN1CCN(C(=O)C=C)C(C)(C)C1=O	3,3-dimethyl-4-(prop-2-enoyl)-1-propylpiperazin-2-one	6.21929
791	Z2738285527	C11H15N3OS	237.32	C=CC(=O)NC1CCN(CC1)C2=NC=CS2	N-[1-(1,3-thiazol-2-yl)piperidin-4-yl]prop-2-enamide	9.76633
792	Z2517215678	C11H16N2O2	208.25	CC1CC1N2CC(CC2=O)NC(=O)C=C	N-[1-(2-methylcyclopropyl)-5-oxopyrrolidin-3-yl]prop-2-enamide	6.12343
793	Z2693798332	C12H11F2NO	223.21	FC=1C=CC=CC1C2(F)CN(C2)C(=O)C=C	1-[3-fluoro-3-(2-fluorophenyl)azetidin-1-yl]prop-2-en-1-one	6.21929
794	Z2738283377	C11H15N3O	205.25	CN1C=C(CC2CN(C2)C(=O)C=C)C=N1	1-{3-[(1-methyl-1H-pyrazol-4-yl)methyl]azetidin-1-yl}prop-2-en-1-one	4.01438
795	Z2285378131	C11H11N3O	201.22	C=CC(=O)NCC=1C=NN2C=CC=CC12	N-({pyrazolo[1,5-a]pyridin-3-yl}methyl)prop-2-enamide	19.8322
796	Z3024764211	C11H13ClN2O	224.68	CC1N(CCN2C(Cl)=CC=C12)C(=O)C=C	1-{6-chloro-1-methyl-1H,2H,3H,4H-pyrrolo[1,2-a]pyrazin-2-yl}prop-2-en-1-one	22.2379
797	Z3024765390	C8H12N2O3	184.19	C=CC(=O)NCC(=O)N1CCCO1	N-[2-(1,2-oxazolidin-2-yl)-2-oxoethyl]prop-2-enamide	4.97304
798	Z2848645695	C14H17NO2	231.29	C=CC(=O)N1CCOC[C@@H]1CC=2C=CC=CC2	1-[(3S)-3-benzylmorpholin-4-yl]prop-2-en-1-one	5.83583
799	Z2738282393	C8H9N3O2	179.17	COC=1C=NC(NC(=O)C=C)=CN1	N-(5-methoxypyrazin-2-yl)prop-2-enamide	2.86399
800	Z2738284007	C13H16N2O	216.27	CN(C1CCCC=2C=CC=NC12)C(=O)C=C	N-methyl-N-(5,6,7,8-tetrahydroquinolin-8-yl)prop-2-enamide	7.75315
801	Z2738285117	C13H17N3O	231.29	C=CC(=O)N1CCCN(CC1)C=2C=CC=CN2	1-[4-(pyridin-2-yl)-1,4-diazepan-1-yl]prop-2-en-1-one	12.2588
802	Z3024767347	C13H21NO2	223.31	CC1(CNC(=O)C=C)CCOC2(CCC2)C1	N-({8-methyl-5-oxaspiro[3.5]nonan-8-yl}methyl)prop-2-enamide	13.5051
803	Z2738284530	C13H21NO2	223.31	CC(C)C1N(CC21CCOCC2)C(=O)C=C	1-[1-(propan-2-yl)-7-oxa-2-azaspiro[3.5]nonan-2-yl]prop-2-en-1-one	7.75315
804	Z3024767232	C14H17NO	215.29	CC1(CCCN1C(=O)C=C)C=2C=CC=CC2	1-(2-methyl-2-phenylpyrrolidin-1-yl)prop-2-en-1-one	3.15159
805	Z2738287177	C12H14N2O3S	266.31	CS(=O)(=O)N1CCC=2C1=CC=CC2NC(=O)C=C	N-(1-methanesulfonyl-2,3-dihydro-1H-indol-4-yl)prop-2-enamide	4.97304
806	Z3024767260	C10H17NO3	199.24	COC1COCCC1N(C)C(=O)C=C	N-(3-methoxyoxan-4-yl)-N-methylprop-2-enamide	6.60276
807	Z2285377751	C18H18N2O	278.34	C=CC(=O)N(CC=1C=CC=C(C1)C=2C=CC=NC2)C3CC3	N-cyclopropyl-N-{[3-(pyridin-3-yl)phenyl]methyl}prop-2-enamide	12.3547
808	Z3024766850	C11H19NO2	197.27	CC(C)(NC(=O)C=C)C1CCCCO1	N-[2-(oxan-2-yl)propan-2-yl]prop-2-enamide	9.38286
809	Z2285377643	C10H15N3O2	209.24	CN1C=C(C=N1)C(C)(O)CNC(=O)C=C	N-[2-hydroxy-2-(1-methyl-1H-pyrazol-4-yl)propyl]prop-2-enamide	7.36968
810	Z2981766176	C12H17F2NO	229.26	FC(F)CC1CC2CCC(C1)N2C(=O)C=C	1-[3-(2,2-difluoroethyl)-8-azabicyclo[3.2.1]octan-8-yl]prop-2-en-1-one	6.60276
811	Z2738286275	C13H19N3O2	249.30	CC1=NN(C)C(C)=C1C2COCCN2C(=O)C=C	1-[3-(1,3,5-trimethyl-1H-pyrazol-4-yl)morpholin-4-yl]prop-2-en-1-one	12.6423
812	Z1937870002	C11H19NO	181.27	CC1CCCCC1N(C)C(=O)C=C	N-methyl-N-(2-methylcyclohexyl)prop-2-enamide	1.90533
813	Z2848645843	C8H11F2NO	175.17	FC1(F)CC1CCNC(=O)C=C	N-[2-(2,2-difluorocyclopropyl)ethyl]prop-2-enamide	4.87717
814	Z2517214365	C9H15NO2	169.22	CCC1COCCN1C(=O)C=C	1-(3-ethylmorpholin-4-yl)prop-2-en-1-one	7.46555
815	Z2517215175	C12H14F3N3O	273.25	FC(F)(F)C1=CNC(=N1)C2CCN(CC2)C(=O)C=C	1-{4-[4-(trifluoromethyl)-1H-imidazol-2-yl]piperidin-1-yl}prop-2-en-1-one	0.0838826
816	Z1938304700	C11H16N4OS	252.33	CC1=NSC(=N1)N2CCCN(CC2)C(=O)C=C	1-[4-(3-methyl-1,2,4-thiadiazol-5-yl)-1,4-diazepan-1-yl]prop-2-en-1-one	11.4919
817	Z2517215859	C9H13NO2	167.20	C=CC(=O)N1CC2CCC(C1)O2	1-{8-oxa-3-azabicyclo[3.2.1]octan-3-yl}prop-2-en-1-one	11.6836
818	Z2285378020	C10H13N3O3	223.22	CC1=NN=C(O1)C2COCCN2C(=O)C=C	1-[3-(5-methyl-1,3,4-oxadiazol-2-yl)morpholin-4-yl]prop-2-en-1-one	12.3547
819	Z1938354565	C13H12F2N2O2	266.24	FC=1C=CC=C(F)C1N2CCC(NC(=O)C=C)C2=O	N-[1-(2,6-difluorophenyl)-2-oxopyrrolidin-3-yl]prop-2-enamide	15.3265
820	Z2693798335	C11H12N2O2	204.22	C=CC(=O)N1CCOC=2N=CC=CC2C1	1-{2H,3H,4H,5H-pyrido[3,2-f][1,4]oxazepin-4-yl}prop-2-en-1-one	9.47873
821	Z2738286504	C15H15N3O	253.29	C=CC(=O)N1CCC2=C(C1)C=NN2C=3C=CC=CC3	1-{1-phenyl-1H,4H,5H,6H,7H-pyrazolo[4,3-c]pyridin-5-yl}prop-2-en-1-one	8.7118
822	Z2285377346	C14H25N3O3S	315.43	CN(C1CCCCC1)S(=O)(=O)N2CCN(CC2)C(=O)C=C	N-cyclohexyl-N-methyl-4-(prop-2-enoyl)piperazine-1-sulfonamide	5.6441
823	Z3024767857	C9H15NO3	185.22	CO[C@@H]1CCOC[C@H]1NC(=O)C=C |&1:2,7,r|	rac-N-[(3R,4R)-4-methoxyoxan-3-yl]prop-2-enamide	6.50689
824	Z2732399339	C14H18N2O2	246.30	CC=1N=CC=CC1OCC2CCCN2C(=O)C=C	1-(2-{[(2-methylpyridin-3-yl)oxy]methyl}pyrrolidin-1-yl)prop-2-en-1-one	6.12343
825	Z2285377861	C15H21N3O	259.34	C=CC(=O)NC1CCCC2=CN(N=C12)C3CCCC3	N-(2-cyclopentyl-4,5,6,7-tetrahydro-2H-indazol-7-yl)prop-2-enamide	5.0689
826	Z3024766914	C12H19NO3	225.28	C=CC(=O)NCC1CC2(CO1)CCOCC2	N-({2,8-dioxaspiro[4.5]decan-3-yl}methyl)prop-2-enamide	5.16477
827	Z1938175167	C11H20N2O	196.28	CN(CCNC(=O)C=C)C1CCCC1	N-{2-[cyclopentyl(methyl)amino]ethyl}prop-2-enamide	8.04074
828	Z3024770468	C11H11N3O	201.22	C=CC(=O)NCC=1C=CC=2NC=NC2C1	N-[(1H-1,3-benzodiazol-5-yl)methyl]prop-2-enamide	26.0725
829	Z2738283407	C10H14N4O	206.24	C=CC(=O)NCC1=CN(N=N1)C2CCC2	N-[(1-cyclobutyl-1H-1,2,3-triazol-4-yl)methyl]prop-2-enamide	4.58957
830	Z2738285880	C14H16N2O2	244.28	CC(=O)NC=1C=CC=C2CCCN(C(=O)C=C)C12	N-[1-(prop-2-enoyl)-1,2,3,4-tetrahydroquinolin-8-yl]acetamide	5.73996
831	Z2285378004	C12H15N3O2	233.26	CCN1C=NC=2CN(CCC2C1=O)C(=O)C=C	3-ethyl-7-(prop-2-enoyl)-3H,4H,5H,6H,7H,8H-pyrido[3,4-d]pyrimidin-4-one	27.9898
832	Z3024762687	C12H21NO	195.30	CC(C)C1(C)CCN(CC1)C(=O)C=C	1-[4-methyl-4-(propan-2-yl)piperidin-1-yl]prop-2-en-1-one	12.6423
833	Z2285378163	C14H17NO2	231.29	CC1(C)CN(CC=2C=CC=CC2O1)C(=O)C=C	1-(2,2-dimethyl-2,3,4,5-tetrahydro-1,4-benzoxazepin-4-yl)prop-2-en-1-one	13.601
834	Z3024767175	C8H12FNO	157.18	FC1CCN(CC1)C(=O)C=C	1-(4-fluoropiperidin-1-yl)prop-2-en-1-one	12.4506
835	Z2738287664	C16H14N2O3	282.29	C=CC(=O)NC=1C=CC=C(N1)C=2C=CC=3OCCOC3C2	N-[6-(2,3-dihydro-1,4-benzodioxin-6-yl)pyridin-2-yl]prop-2-enamide	10.5333
836	Z3024762870	C10H17NO2	183.24	COC1CN(CCC1C)C(=O)C=C	1-(3-methoxy-4-methylpiperidin-1-yl)prop-2-en-1-one	7.84901
837	Z2285377960	C12H16N2OS	236.33	CC1=NC=2C(CNC(=O)C=C)CCCC2S1	N-[(2-methyl-4,5,6,7-tetrahydro-1,3-benzothiazol-4-yl)methyl]prop-2-enamide	5.16477
838	Z2517208419	C13H21NO	207.31	CC1(CC2CC(C)(C)C1)CN2C(=O)C=C	1-{1,3,3-trimethyl-6-azabicyclo[3.2.1]octan-6-yl}prop-2-en-1-one	3.43919
839	Z2285377502	C17H14N2O2	278.30	C=CC(=O)NC(C1=CC=2C=CC=CC2O1)C=3C=CC=NC3	N-[(1-benzofuran-2-yl)(pyridin-3-yl)methyl]prop-2-enamide	8.9994
840	Z3024767446	C11H17NOS	211.32	C=CC(=O)NCC1CC2CCC(C1)S2	N-({8-thiabicyclo[3.2.1]octan-3-yl}methyl)prop-2-enamide	2.67226
841	Z2285377750	C15H20N2OS	276.39	C=CC(=O)N1CCCC(C1)C2=NC=3CCCCC3S2	1-[3-(4,5,6,7-tetrahydro-1,3-benzothiazol-2-yl)piperidin-1-yl]prop-2-en-1-one	7.94488
842	Z2981766331	C10H14N2O2	194.23	C=CC(=O)N1CC(C1)N2CCCC2=O	1-[1-(prop-2-enoyl)azetidin-3-yl]pyrrolidin-2-one	5.9317
843	Z1938318309	C9H9F3N2OS	250.24	CN(CC1=NC(=CS1)C(F)(F)F)C(=O)C=C	N-methyl-N-{[4-(trifluoromethyl)-1,3-thiazol-2-yl]methyl}prop-2-enamide	7.08209
844	Z3024767485	C11H17NO3	211.25	CO[C@@]12CCC[C@]2(CCO1)NC(=O)C=C |&1:2,6,r|	rac-N-[(3aR,6aS)-6a-methoxy-hexahydro-2H-cyclopenta[b]furan-3a-yl]prop-2-enamide	9.38286
845	Z2285377900	C13H17N3O2	247.29	C=CC(=O)N1CCC(CC1)C2=NOC(=N2)C3CC3	1-[4-(5-cyclopropyl-1,2,4-oxadiazol-3-yl)piperidin-1-yl]prop-2-en-1-one	2.86399
846	Z2517218293	C12H12ClNO	221.68	ClC=1C=CC=2N(CCCC2C1)C(=O)C=C	1-(6-chloro-1,2,3,4-tetrahydroquinolin-1-yl)prop-2-en-1-one	3.05572
847	Z2738283401	C11H14N2O2	206.24	C=CC(=O)N1CCC(CC1)C2=NC=CO2	1-[4-(1,3-oxazol-2-yl)piperidin-1-yl]prop-2-en-1-one	-1.83343
848	Z3024767322	C14H17NO	215.29	CC1CCN(C1C=2C=CC=CC2)C(=O)C=C	1-(3-methyl-2-phenylpyrrolidin-1-yl)prop-2-en-1-one	6.89482
849	Z3024767651	C11H17NOS	211.32	C=CC(=O)NC1CCSC2(CCC2)C1	N-{5-thiaspiro[3.5]nonan-8-yl}prop-2-enamide	13.538
850	Z3024765509	C8H13NOS	171.25	CC1SCCC1NC(=O)C=C	N-(2-methylthiolan-3-yl)prop-2-enamide	9.61248
851	Z3024763551	C11H19NO	181.27	CC1(C)C(CNC(=O)C=C)C1(C)C	N-[(2,2,3,3-tetramethylcyclopropyl)methyl]prop-2-enamide	4.0765
852	Z2738282702	C7H11NO3S	189.23	CN(C1CS(=O)(=O)C1)C(=O)C=C	N-(1,1-dioxo-1??-thietan-3-yl)-N-methylprop-2-enamide	5.08304
853	Z2738284638	C12H19NO3	225.28	CCC1CN(CC2(CCOC2)O1)C(=O)C=C	1-{7-ethyl-2,6-dioxa-9-azaspiro[4.5]decan-9-yl}prop-2-en-1-one	0.956215
854	Z3024766003	C10H15NO2	181.23	CN(CC1=CCCOC1)C(=O)C=C	N-[(5,6-dihydro-2H-pyran-3-yl)methyl]-N-methylprop-2-enamide	1.25818
855	Z1938233225	C13H19NO	205.29	C=CC(=O)N1CCCC2(CCC=CC2)C1	1-{2-azaspiro[5.5]undec-8-en-2-yl}prop-2-en-1-one	4.98239
856	Z3024762368	C11H19NO	181.27	CC1CCN(CC1(C)C)C(=O)C=C	1-(3,3,4-trimethylpiperidin-1-yl)prop-2-en-1-one	6.89482
857	Z3024767792	C12H19NO3	225.28	C=CC(=O)N1CCOCC1CC2CCCO2	1-{3-[(oxolan-2-yl)methyl]morpholin-4-yl}prop-2-en-1-one	4.78108
858	Z3024766710	C8H13NO3S	203.25	C[C@H]1CN(CCS1(=O)=O)C(=O)C=C	(2S)-2-methyl-4-(prop-2-enoyl)-1??-thiomorpholine-1,1-dione	4.37846
859	Z2738283927	C14H17NO	215.29	CCC1CC=2C=CC=CC2CN1C(=O)C=C	1-(3-ethyl-1,2,3,4-tetrahydroisoquinolin-2-yl)prop-2-en-1-one	-4.37846
860	Z2738282646	C12H13NO	187.23	CC=1C=CC=2N(CCC2C1)C(=O)C=C	1-(5-methyl-2,3-dihydro-1H-indol-1-yl)prop-2-en-1-one	2.46603
861	Z3024762706	C12H20N2O2	224.29	CC(C)CN1CCN(C(C)C1=O)C(=O)C=C	3-methyl-1-(2-methylpropyl)-4-(prop-2-enoyl)piperazin-2-one	0.150981
862	Z2517214513	C11H14N4O2	234.25	CN1C=CC(=N1)N2CCC(NC(=O)C=C)C2=O	N-[1-(1-methyl-1H-pyrazol-3-yl)-2-oxopyrrolidin-3-yl]prop-2-enamide	-2.56668
863	Z2517209091	C9H15NO2	169.22	C=CC(=O)NCC1CCCOC1	N-[(oxan-3-yl)methyl]prop-2-enamide	-1.15752
864	Z1937738070	C11H13NO3	207.22	COC=1C=CC(NC(=O)C=C)=CC1OC	N-(3,4-dimethoxyphenyl)prop-2-enamide	22.8988
865	Z2738286401	C12H17N3OS	251.34	CC(N1CCN(CC1)C(=O)C=C)C2=NC=CS2	1-{4-[1-(1,3-thiazol-2-yl)ethyl]piperazin-1-yl}prop-2-en-1-one	11.2229
866	Z2517217708	C11H11NO3	205.20	COC(=O)C=1C=CC=CC1NC(=O)C=C	methyl 2-(prop-2-enamido)benzoate	7.5994
867	Z2517211816	C12H13NO2	203.23	C=CC(=O)NCC=1C=CC=2OCCC2C1	N-[(2,3-dihydro-1-benzofuran-5-yl)methyl]prop-2-enamide	9.41117
868	Z2740003250	C10H9NO4	207.18	OC(=O)C=1C=C(NC(=O)C=C)C=CC1O	2-hydroxy-5-(prop-2-enamido)benzoic acid	7.39809
869	Z2517214657	C13H14FNO	219.25	FC=1C=CC=CC1C2(CNC(=O)C=C)CC2	N-{[1-(2-fluorophenyl)cyclopropyl]methyl}prop-2-enamide	6.08958
870	Z1937720406	C10H11NO	161.20	CN(C(=O)C=C)C=1C=CC=CC1	N-methyl-N-phenylprop-2-enamide	2.76799
871	Z1938087826	C8H10N2OS	182.24	C=CC(=O)NCCC1=NC=CS1	N-[2-(1,3-thiazol-2-yl)ethyl]prop-2-enamide	8.80725
872	Z2130640725	C15H17NO3	259.30	OC(=O)C1(CCN(CC1)C(=O)C=C)C=2C=CC=CC2	4-phenyl-1-(prop-2-enoyl)piperidine-4-carboxylic acid	2.36537
873	Z2517214834	C13H14FNO	219.25	CC1N(CCC=2C=CC=C(F)C12)C(=O)C=C	1-(8-fluoro-1-methyl-1,2,3,4-tetrahydroisoquinolin-2-yl)prop-2-en-1-one	3.47257
874	Z2738925390	C10H9NO3	191.18	OC(=O)C=1C=CC=C(NC(=O)C=C)C1	3-(prop-2-enamido)benzoic acid	4.88173
875	Z2517214458	C8H9F2N3O	201.17	FC(F)CN1C=C(NC(=O)C=C)C=N1	N-[1-(2,2-difluoroethyl)-1H-pyrazol-4-yl]prop-2-enamide	6.39155
876	Z1937872870	C9H10N2O	162.18	CC=1C=CC(NC(=O)C=C)=NC1	N-(5-methylpyridin-2-yl)prop-2-enamide	0.150981
877	Z2738284837	C14H16N2O	228.28	CC1=C(CNC(=O)C=C)N(C)C=2C=CC=CC12	N-[(1,3-dimethyl-1H-indol-2-yl)methyl]prop-2-enamide	-1.8621
878	Z1272744181	C10H11NO2	177.19	COC=1C=CC=CC1NC(=O)C=C	N-(2-methoxyphenyl)prop-2-enamide	0.452944
879	Z2517209080	C11H18N2O2	210.27	CCC(=O)N1CCCN(CC1)C(=O)C=C	1-(4-propanoyl-1,4-diazepan-1-yl)prop-2-en-1-one	-4.88173
880	Z2693798333	C11H12N2O2S	236.29	C=CC(=O)NC1CCC=2SC=CC2NC1=O	N-{5-oxo-4H,5H,6H,7H,8H-thieno[3,2-b]azepin-6-yl}prop-2-enamide	8.70659
881	Z2517207118	C14H17NO	215.29	CC=1C=CC(=CC1)C2CCCN2C(=O)C=C	1-[2-(4-methylphenyl)pyrrolidin-1-yl]prop-2-en-1-one	10.5184
882	Z3024767725	C13H21NO2	223.31	C=CC(=O)N1CCCC(C1)C2CCOCC2	1-[3-(oxan-4-yl)piperidin-1-yl]prop-2-en-1-one	8.40463
883	Z2981766421	C10H15NOS	197.29	C[C@@]12CSC[C@H]2CN(C1)C(=O)C=C |&1:1,5,r|	rac-1-[(3aR,6aS)-3a-methyl-hexahydro-1H-thieno[3,4-c]pyrrol-5-yl]prop-2-en-1-one	9.51183
884	Z2285377961	C14H19N3O	245.32	CN1CC[C@@H](CNC(=O)C=C)[C@@H]1C=2C=CC=NC2	N-{[(2R,3S)-1-methyl-2-(pyridin-3-yl)pyrrolidin-3-yl]methyl}prop-2-enamide	33.9708
885	Z3024766118	C9H13F2NO	189.20	CC1(C)C(CNC(=O)C=C)C1(F)F	N-[(2,2-difluoro-3,3-dimethylcyclopropyl)methyl]prop-2-enamide	1.35883
886	Z3024763562	C8H10N2O	150.17	CC1(CN(C1)C(=O)C=C)C#N	3-methyl-1-(prop-2-enoyl)azetidine-3-carbonitrile	2.36537
887	Z1937827486	C14H17NO	215.29	C=CC(=O)N1CCC(CC1)C=2C=CC=CC2	1-(4-phenylpiperidin-1-yl)prop-2-en-1-one	5.28435
888	Z3024766999	C8H13NOS	171.25	C[C@@H]1CN(CCS1)C(=O)C=C	1-[(2R)-2-methylthiomorpholin-4-yl]prop-2-en-1-one	3.06995
889	Z2981766209	C12H16N2OS	236.33	CC1=CSC(CC2CCN(C2)C(=O)C=C)=N1	1-{3-[(4-methyl-1,3-thiazol-2-yl)methyl]pyrrolidin-1-yl}prop-2-en-1-one	4.37846
890	Z3024763504	C12H21NO	195.30	CC1CCC(C)(CNC(=O)C=C)CC1	N-[(1,4-dimethylcyclohexyl)methyl]prop-2-enamide	4.27781
891	Z3024766131	C9H13NO	151.20	C=CC(=O)NCC1=CCCC1	N-[(cyclopent-1-en-1-yl)methyl]prop-2-enamide	6.59285
892	Z3024767055	C8H11F2NO2	191.17	FC(F)C1CN(CCO1)C(=O)C=C	1-[2-(difluoromethyl)morpholin-4-yl]prop-2-en-1-one	4.47911
893	Z2738282902	C10H14N2O2	194.23	C=CC(=O)N1CCN(C1)C(=O)C2CC2	1-(3-cyclopropanecarbonylimidazolidin-1-yl)prop-2-en-1-one	2.16407
894	Z2732399316	C11H9FN2O2	220.19	FC=1C=CC=2OC(CNC(=O)C=C)=NC2C1	N-[(5-fluoro-1,3-benzoxazol-2-yl)methyl]prop-2-enamide	3.57323
895	Z2517213800	C10H17NO2	183.24	COCC1CCN(CC1)C(=O)C=C	1-[4-(methoxymethyl)piperidin-1-yl]prop-2-en-1-one	25.7901
896	Z1270502320	C10H10FNO	179.19	CC=1C(F)=CC=CC1NC(=O)C=C	N-(3-fluoro-2-methylphenyl)prop-2-enamide	7.5994
897	Z1937787527	C15H17NO3	259.30	C=CC(=O)N1CCCC1C=2C=CC=3OCCOC3C2	1-[2-(2,3-dihydro-1,4-benzodioxin-6-yl)pyrrolidin-1-yl]prop-2-en-1-one	12.7328
898	Z62467778	C13H16N2O3S	280.34	C=CC(=O)NC=1C=CC(=CC1)S(=O)(=O)N2CCCC2	N-[4-(pyrrolidine-1-sulfonyl)phenyl]prop-2-enamide	8.40463
899	Z2517207835	C15H18N2O3	274.31	COC=1C=CC=CC1C(=O)N2CCN(CC2)C(=O)C=C	1-[4-(2-methoxybenzoyl)piperazin-1-yl]prop-2-en-1-one	6.39155
900	Z1480670571	C9H12NNaO3	205.18	[Na+].[O-]C(=O)C1CCN(CC1)C(=O)C=C	sodium 1-(prop-2-enoyl)piperidine-4-carboxylate	4.17715
901	Z2738286310	C10H13F3N2O2	250.21	FC(F)(F)CNC(=O)C1CCN(C1)C(=O)C=C	1-(prop-2-enoyl)-N-(2,2,2-trifluoroethyl)pyrrolidine-3-carboxamide	4.0765
902	Z3376017639	C11H15F3N2O3	280.24	NC12CCC2CN(C1)C(=O)C=C.OC(=O)C(F)(F)F	1-{1-amino-3-azabicyclo[3.2.0]heptan-3-yl}prop-2-en-1-one; trifluoroacetic acid	4.78108
903	Z1938337348	C12H19NOS	225.35	C=CC(=O)N1CCSC2(CCCCC2)C1	1-{1-thia-4-azaspiro[5.5]undecan-4-yl}prop-2-en-1-one	5.08304
904	Z1262246188	C10H10N2O2	190.19	C=CC(=O)NC(=O)NC=1C=CC=CC1	1-phenyl-3-(prop-2-enoyl)urea	2.76799
905	Z2517212341	C14H17NO2	231.29	COC=1C=CC=CC1C2CCCN2C(=O)C=C	1-[2-(2-methoxyphenyl)pyrrolidin-1-yl]prop-2-en-1-one	6.29089
906	Z1270482301	C10H10FNO2	195.19	COC=1C=CC(NC(=O)C=C)=CC1F	N-(3-fluoro-4-methoxyphenyl)prop-2-enamide	4.47911
907	Z1938239254	C13H15NOS	233.32	C=CC(=O)N1CCSCC1C=2C=CC=CC2	1-(3-phenylthiomorpholin-4-yl)prop-2-en-1-one	1.8621
908	Z3229250855	C9H17ClN2O	204.69	Cl.NCC1CCN(CC1)C(=O)C=C	1-[4-(aminomethyl)piperidin-1-yl]prop-2-en-1-one hydrochloride	2.16407
909	Z2517213888	C9H14N2O2	182.21	CNC(=O)[C@@H]1CCCN1C(=O)C=C	(2S)-N-methyl-1-(prop-2-enoyl)pyrrolidine-2-carboxamide	4.17715
910	Z2492395558	C9H11N3O	177.20	CC=1C=C(C)N=C(NC(=O)C=C)N1	N-(4,6-dimethylpyrimidin-2-yl)prop-2-enamide	-3.57323
911	Z2738286560	C13H12F3NO	255.23	FC(F)(F)C=1C=CC=C2CN(CCC12)C(=O)C=C	1-[5-(trifluoromethyl)-1,2,3,4-tetrahydroisoquinolin-2-yl]prop-2-en-1-one	-3.37192
912	Z1938351382	C10H16N2O2	196.24	CN1CCN(C(=O)C=C)C(C)(C)C1=O	1,3,3-trimethyl-4-(prop-2-enoyl)piperazin-2-one	11.1223
913	Z3024763678	C11H19NO2	197.27	CC1CC(CNC(=O)C=C)CC(C)O1	N-[(2,6-dimethyloxan-4-yl)methyl]prop-2-enamide	11.1223
914	Z2517214561	C11H16N4O	220.27	CN1C=C(C=N1)N2CCC(C2)NC(=O)C=C	N-[1-(1-methyl-1H-pyrazol-4-yl)pyrrolidin-3-yl]prop-2-enamide	33.8702
915	Z2738283461	C11H13NOS	207.29	C=CC(=O)N1CCCCC=2SC=CC12	1-{4H,5H,6H,7H,8H-thieno[3,2-b]azepin-4-yl}prop-2-en-1-one	8.80725
916	Z2517214304	C12H16N2OS	236.33	CC1=CN=C(S1)C2CCCN(C2)C(=O)C=C	1-[3-(5-methyl-1,3-thiazol-2-yl)piperidin-1-yl]prop-2-en-1-one	7.90136
917	Z2738284011	C13H16N2O	216.27	C=CC(=O)N1CCC(CC1)C=2C=CC=CN2	1-[4-(pyridin-2-yl)piperidin-1-yl]prop-2-en-1-one	5.48566
918	Z1937964398	C12H16N4O	232.28	C=CC(=O)NC1CCCN(C1)C=2N=CC=CN2	N-[1-(pyrimidin-2-yl)piperidin-3-yl]prop-2-enamide	4.88173
919	Z2738284250	C11H16N4O	220.27	C=CC(=O)N1CCC(CN2C=CN=N2)CC1	1-{4-[(1H-1,2,3-triazol-1-yl)methyl]piperidin-1-yl}prop-2-en-1-one	3.97584
920	Z2285377893	C9H13N3O	179.21	CN1N=CC=C1CCNC(=O)C=C	N-[2-(1-methyl-1H-pyrazol-5-yl)ethyl]prop-2-enamide	5.78762
921	Z2848644317	C10H9F2NO	197.18	FC(F)C=1C=CC=C(NC(=O)C=C)C1	N-[3-(difluoromethyl)phenyl]prop-2-enamide	6.08958
922	Z2517212126	C11H18N2O2	210.27	NC(=O)CCC1CCCN(C1)C(=O)C=C	3-[1-(prop-2-enoyl)piperidin-3-yl]propanamide	6.39155
923	Z2517211487	C12H22N2O	210.31	CCCN1CCC(CNC(=O)C=C)CC1	N-[(1-propylpiperidin-4-yl)methyl]prop-2-enamide	34.776
924	Z2285377804	C14H15N3O	241.28	CN1C=C(C=N1)C=2C=CC=CC2CNC(=O)C=C	N-{[2-(1-methyl-1H-pyrazol-4-yl)phenyl]methyl}prop-2-enamide	1.76145
925	Z2738283643	C11H18N2O2	210.27	NC(=O)CCC1CCN(CC1)C(=O)C=C	3-[1-(prop-2-enoyl)piperidin-4-yl]propanamide	0.754907
926	Z2285378225	C12H13F3N2OS	290.30	FC(F)(F)C1=CSC(=N1)C2CCN(CC2)C(=O)C=C	1-{4-[4-(trifluoromethyl)-1,3-thiazol-2-yl]piperidin-1-yl}prop-2-en-1-one	4.0765
927	Z2738283930	C14H17NO	215.29	CC=1C=CC(=CC1)C2CCN(C2)C(=O)C=C	1-[3-(4-methylphenyl)pyrrolidin-1-yl]prop-2-en-1-one	-4.0765
928	Z1263602357	C9H8FNO	165.16	FC=1C=CC=C(NC(=O)C=C)C1	N-(3-fluorophenyl)prop-2-enamide	7.29743
929	Z2693798313	C13H19N3O2	249.30	CN1C=CN=C1C(NC(=O)C=C)C2CCOCC2	N-[(1-methyl-1H-imidazol-2-yl)(oxan-4-yl)methyl]prop-2-enamide	14.2426
930	Z367678572	C10H9NO3	191.18	C=CC(=O)NC=1C=CC=2OCOC2C1	N-(2H-1,3-benzodioxol-5-yl)prop-2-enamide	15.9537
931	Z1938108918	C14H17NO2	231.29	COC=1C=CC(=CC1)C2CCN(C2)C(=O)C=C	1-[3-(4-methoxyphenyl)pyrrolidin-1-yl]prop-2-en-1-one	6.39155
932	Z1262327537	C9H9NO	147.17	C=CC(=O)NC=1C=CC=CC1	N-phenylprop-2-enamide	3.57323
933	Z2738287889	C15H21N3OS	291.41	CN(CC1=NC=CS1)C2CC32CCN(CC3)C(=O)C=C	1-(1-{methyl[(1,3-thiazol-2-yl)methyl]amino}-6-azaspiro[2.5]octan-6-yl)prop-2-en-1-one	2.9693
934	Z1295580421	C12H15NO3	221.25	CCOC=1C=CC(NC(=O)C=C)=CC1OC	N-(4-ethoxy-3-methoxyphenyl)prop-2-enamide	12.4308
935	Z2738285028	C14H18N2O	230.30	CC=1C=CC(=CN1)C2CCN(CC2)C(=O)C=C	1-[4-(6-methylpyridin-3-yl)piperidin-1-yl]prop-2-en-1-one	4.0765
936	Z2492395562	C8H10N2OS	182.24	CC1=NC=C(CNC(=O)C=C)S1	N-[(2-methyl-1,3-thiazol-5-yl)methyl]prop-2-enamide	6.08958
937	Z1938415269	C14H16FNO2	249.28	CC=1C=C(C=CC1F)C2CN(CCO2)C(=O)C=C	1-[2-(4-fluoro-3-methylphenyl)morpholin-4-yl]prop-2-en-1-one	4.78108
938	Z1270207950	C11H12ClNO3	241.67	COC=1C=C(NC(=O)C=C)C(OC)=CC1Cl	N-(4-chloro-2,5-dimethoxyphenyl)prop-2-enamide	15.9537
939	Z1938414392	C13H12ClFN2O2	282.69	FC=1C=C(C=CC1Cl)N2CCC(NC(=O)C=C)C2=O	N-[1-(4-chloro-3-fluorophenyl)-2-oxopyrrolidin-3-yl]prop-2-enamide	0.956215
940	Z2491497357	C10H8F3NO	215.17	FC(F)(F)C=1C=CC=CC1NC(=O)C=C	N-[2-(trifluoromethyl)phenyl]prop-2-enamide	-0.251636
941	Z2517216892	C13H15NO2	217.26	COC=1C=CC=C(C1)C2(CC2)NC(=O)C=C	N-[1-(3-methoxyphenyl)cyclopropyl]prop-2-enamide	2.66734
942	Z1274462795	C11H12ClNO3	241.67	COC=1C=C(OC)C(NC(=O)C=C)=CC1Cl	N-(5-chloro-2,4-dimethoxyphenyl)prop-2-enamide	27.227
943	Z1938308232	C12H13FN2O	220.24	CN1CCN(C(=O)C=C)C=2C=CC(F)=CC12	1-(6-fluoro-4-methyl-1,2,3,4-tetrahydroquinoxalin-1-yl)prop-2-en-1-one	14.6452
944	Z2517213511	C10H16N2O3	212.24	CN(CC(=O)N1CCOCC1)C(=O)C=C	N-methyl-N-[2-(morpholin-4-yl)-2-oxoethyl]prop-2-enamide	16.6583
945	Z2738283925	C14H17NO	215.29	C=CC(=O)N1CCCCC1C=2C=CC=CC2	1-(2-phenylpiperidin-1-yl)prop-2-en-1-one	12.3301
946	Z2763036423	C13H14N2O2	230.26	C=CC(=O)NC=1C=CC=C(C1)C(=O)NC2CC2	N-cyclopropyl-3-(prop-2-enamido)benzamide	11.9275
947	Z2738284535	C13H21NO2	223.31	C=CC(=O)N1CCCC(CC2CCOC2)C1	1-{3-[(oxolan-3-yl)methyl]piperidin-1-yl}prop-2-en-1-one	7.29743
948	Z3024767569	C10H14N2O2	194.23	CC(C)C=1ON=C(C)C1NC(=O)C=C	N-[3-methyl-5-(propan-2-yl)-1,2-oxazol-4-yl]prop-2-enamide	5.78762
949	Z3024764129	C7H9F2NO	161.14	FC(F)[C@H]1C[C@@H]1NC(=O)C=C	N-[(1S,2S)-2-(difluoromethyl)cyclopropyl]prop-2-enamide	0.855561
950	Z3247817033	C11H11NO3	205.20	OC(=O)[C@@H](NC(=O)C=C)C=1C=CC=CC1	(2S)-2-phenyl-2-(prop-2-enamido)acetic acid	3.77453
951	Z3024767064	C10H17NO2	183.24	CC1(C)COC(CNC(=O)C=C)C1	N-[(4,4-dimethyloxolan-2-yl)methyl]prop-2-enamide	2.9693
952	Z2285377849	C12H16F3N3O	275.27	CC(NC(=O)C=C)C=1C(C)=NN(CC(F)(F)F)C1C	N-{1-[3,5-dimethyl-1-(2,2,2-trifluoroethyl)-1H-pyrazol-4-yl]ethyl}prop-2-enamide	4.47911
953	Z3024763937	C11H15N3O2	221.25	CN1N=CC=C1[C@H]2OCC[C@@H]2NC(=O)C=C	N-[(2S,3S)-2-(1-methyl-1H-pyrazol-5-yl)oxolan-3-yl]prop-2-enamide	3.57323
954	Z2738285111	C13H17N3O	231.29	C=CC(=O)NCC=1C=CC=NC1N2CCCC2	N-{[2-(pyrrolidin-1-yl)pyridin-3-yl]methyl}prop-2-enamide	9.31052
955	Z2517214254	C12H15NOS	221.31	CC1=CC=C(S1)C2CCCN2C(=O)C=C	1-[2-(5-methylthiophen-2-yl)pyrrolidin-1-yl]prop-2-en-1-one	5.48566
956	Z2285377936	C8H12N4O2	196.20	CN(C)C1=NOC(CNC(=O)C=C)=N1	N-{[3-(dimethylamino)-1,2,4-oxadiazol-5-yl]methyl}prop-2-enamide	2.56668
957	Z3024765102	C10H15NO2	181.23	C=CC(=O)N1CCC[C@@H]2COC[C@@H]21 |&1:8,12,r|	rac-1-[(4aR,7aS)-octahydrofuro[3,4-b]pyridin-1-yl]prop-2-en-1-one	0.0503271
958	Z2738286277	C13H15NO2S	249.32	C=CC(=O)NCCC1CSC=2C=CC=CC2O1	N-[2-(2,3-dihydro-1,4-benzoxathiin-2-yl)ethyl]prop-2-enamide	1.15752
959	Z3024766128	C11H19N3O2	225.28	CN(C)C(=O)N(C)C1CCN(C1)C(=O)C=C	1,3,3-trimethyl-1-[1-(prop-2-enoyl)pyrrolidin-3-yl]urea	28.7091
960	Z1269638485	C9H7F2NO	183.15	FC=1C=C(F)C=C(NC(=O)C=C)C1	N-(3,5-difluorophenyl)prop-2-enamide	2.66734
961	Z2738286843	C16H21NO2	259.34	CC1(C)CC(CO1)N(CC=2C=CC=CC2)C(=O)C=C	N-benzyl-N-(5,5-dimethyloxolan-3-yl)prop-2-enamide	11.7262
962	Z394693568	C7H8N2O2	152.15	CC1=CC(NC(=O)C=C)=NO1	N-(5-methyl-1,2-oxazol-3-yl)prop-2-enamide	10.619
963	Z2738286331	C12H18N4O2	250.29	CN(C)C1=NOC(=N1)C2CCCN(C2)C(=O)C=C	1-{3-[3-(dimethylamino)-1,2,4-oxadiazol-5-yl]piperidin-1-yl}prop-2-en-1-one	10.0151
964	Z2517219007	C8H12N2O2	168.19	C=CC(=O)NC(=O)NC1CCC1	1-cyclobutyl-3-(prop-2-enoyl)urea	5.58631
965	Z2738285123	C10H17NO3S	231.31	CS(=O)(=O)CC1CCCCN1C(=O)C=C	1-[2-(methanesulfonylmethyl)piperidin-1-yl]prop-2-en-1-one	5.68697
966	Z276659436	C10H8N2O	172.18	C=CC(=O)NC=1C=CC(C#N)=CC1	N-(4-cyanophenyl)prop-2-enamide	4.0765
967	Z2848645475	C9H16N2O3S	232.29	CN(C1CCN(C1)S(=O)(=O)C)C(=O)C=C	N-(1-methanesulfonylpyrrolidin-3-yl)-N-methylprop-2-enamide	1.25818
968	Z1937739959	C8H13NO	139.19	C=CC(=O)NC1CCCC1	N-cyclopentylprop-2-enamide	1.76145
969	Z2517216805	C14H18N2O2	246.30	COC=1C=CC=CC1N2CCC(C2)NC(=O)C=C	N-[1-(2-methoxyphenyl)pyrrolidin-3-yl]prop-2-enamide	13.3367
970	Z2901973343	C11H9NO	171.19	C=CC(=O)NC=1C=CC(C#C)=CC1	N-(4-ethynylphenyl)prop-2-enamide	28.3065
971	Z2517215754	C10H13N3O	191.22	C=CC(=O)NC=1C=NN(CC2CC2)C1	N-[1-(cyclopropylmethyl)-1H-pyrazol-4-yl]prop-2-enamide	7.8007
972	Z2517206666	C8H8N2O	148.16	C=CC(=O)NC=1C=CC=CN1	N-(pyridin-2-yl)prop-2-enamide	3.17061
973	Z2738286129	C13H17N3O2	247.29	COC=1C=CC(=NC1)N2CCN(CC2)C(=O)C=C	1-[4-(5-methoxypyridin-2-yl)piperazin-1-yl]prop-2-en-1-one	5.58631
974	Z425485086	C9H8FNO	165.16	FC=1C=CC(NC(=O)C=C)=CC1	N-(4-fluorophenyl)prop-2-enamide	-2.06341
975	Z2738282539	C9H14N2O2	182.21	CN1CC(CNC(=O)C=C)CC1=O	N-[(1-methyl-5-oxopyrrolidin-3-yl)methyl]prop-2-enamide	-0.150981
976	Z2285377642	C13H14N2O2	230.26	CC=1C=CC=C2OC(CCNC(=O)C=C)=NC12	N-[2-(4-methyl-1,3-benzoxazol-2-yl)ethyl]prop-2-enamide	9.51183
977	Z3024763162	C10H17NO2	183.24	C[C@H]1COC(C)(C)CN1C(=O)C=C	1-[(5S)-2,2,5-trimethylmorpholin-4-yl]prop-2-en-1-one	11.5249
978	Z2285377891	C14H16N4O2	272.30	CC(C)N(CC1=NC(=NO1)C=2C=CC=NC2)C(=O)C=C	N-(propan-2-yl)-N-{[3-(pyridin-3-yl)-1,2,4-oxadiazol-5-yl]methyl}prop-2-enamide	22.5969
979	Z2738284103	C9H15NO3S	217.28	CC1CCN(CCS1(=O)=O)C(=O)C=C	7-methyl-4-(prop-2-enoyl)-1??,4-thiazepane-1,1-dione	7.09612
980	Z1937750841	C11H17N3O	207.27	CC=1C=C(C)N(CCCNC(=O)C=C)N1	N-[3-(3,5-dimethyl-1H-pyrazol-1-yl)propyl]prop-2-enamide	-2.86865
981	Z3024765522	C9H11F2NO	187.18	FC(=C1CCN(CC1)C(=O)C=C)F	1-[4-(difluoromethylidene)piperidin-1-yl]prop-2-en-1-one	1.76145
982	Z2693798360	C11H15FN4O2	254.26	CC1=NN=C(O1)N2C[C@@H](F)C[C@H]2CNC(=O)C=C	N-{[(2S,4S)-4-fluoro-1-(5-methyl-1,3,4-oxadiazol-2-yl)pyrrolidin-2-yl]methyl}prop-2-enamide	6.39155
983	Z3024767742	C11H15NO	177.24	C=CC(=O)NC1CC2CCC1C=C2	N-{bicyclo[2.2.2]oct-5-en-2-yl}prop-2-enamide	3.57323
984	Z2738284297	C11H15N3O2	221.25	C=CC(=O)N1CCCCCC1C=2N=CON2	1-[2-(1,2,4-oxadiazol-3-yl)azepan-1-yl]prop-2-en-1-one	11.0216
985	Z2738284294	C11H15N3O2	221.25	CN1N=CC=C1C2CN(CCO2)C(=O)C=C	1-[2-(1-methyl-1H-pyrazol-5-yl)morpholin-4-yl]prop-2-en-1-one	3.67388
986	Z2738284994	C13H14N2O2	230.26	CN1C(=O)CCN(C(=O)C=C)C=2C=CC=CC12	1-methyl-5-(prop-2-enoyl)-2,3,4,5-tetrahydro-1H-1,5-benzodiazepin-2-one	1.45949
987	Z2738282537	C9H14N2O2	182.21	CN1CCC(CC1=O)NC(=O)C=C	N-(1-methyl-2-oxopiperidin-4-yl)prop-2-enamide	3.97584
988	Z2285377925	C16H21NO2	259.34	CC1(C)C(CC1OCC=2C=CC=CC2)NC(=O)C=C	N-[3-(benzyloxy)-2,2-dimethylcyclobutyl]prop-2-enamide	1.6608
989	Z2738284354	C12H18N2O2	222.28	C=CC(=O)N1CCC(CN2CCCC2=O)C1	1-{[1-(prop-2-enoyl)pyrrolidin-3-yl]methyl}pyrrolidin-2-one	0.452944
990	Z2517277042	C14H15N3O	241.28	CC=1C=CC(=CC1NC(=O)C=C)C2=CC=NN2C	N-[2-methyl-5-(1-methyl-1H-pyrazol-5-yl)phenyl]prop-2-enamide	6.59285
991	Z2738282587	C10H17NO2	183.24	CCC1(C)CN(CCO1)C(=O)C=C	1-(2-ethyl-2-methylmorpholin-4-yl)prop-2-en-1-one	0.754907
992	Z1270446330	C10H8N2O	172.18	C=CC(=O)NC=1C=CC=C(C#N)C1	N-(3-cyanophenyl)prop-2-enamide	4.68042
993	Z2517216037	C12H19NO2	209.28	C=CC(=O)N1CCCC2(CCCOC2)C1	1-{2-oxa-8-azaspiro[5.5]undecan-8-yl}prop-2-en-1-one	11.3236
994	Z1281657970	C9H9FN2O	180.17	NC=1C=CC(F)=C(NC(=O)C=C)C1	N-(5-amino-2-fluorophenyl)prop-2-enamide	32.159
995	Z2738282154	C8H12FNO	157.18	FC1CCC(C1)NC(=O)C=C	N-(3-fluorocyclopentyl)prop-2-enamide	9.00856
996	Z2043306571	C7H7N3O	149.14	C=CC(=O)NC=1N=CC=CN1	N-(pyrimidin-2-yl)prop-2-enamide	5.18369
997	Z1937795682	C12H17N3O2	235.28	CC=1C=C(CN2CCN(CC2)C(=O)C=C)ON1	1-{4-[(3-methyl-1,2-oxazol-5-yl)methyl]piperazin-1-yl}prop-2-en-1-one	4.27781
998	Z1266854823	C10H11NO	161.20	CC=1C=CC=CC1NC(=O)C=C	N-(2-methylphenyl)prop-2-enamide	4.88173
999	Z1938001338	C11H15N3O2	221.25	CC1=NOC(=N1)C2CCN(CC2)C(=O)C=C	1-[4-(3-methyl-1,2,4-oxadiazol-5-yl)piperidin-1-yl]prop-2-en-1-one	6.69351
1000	Z1272096614	C10H7ClN2O	206.62	ClC=1C=CC(NC(=O)C=C)=CC1C#N	N-(4-chloro-3-cyanophenyl)prop-2-enamide	2.86865
1001	Z2848644933	C9H15NO2	169.22	C=CC(=O)NCCC1CCOC1	N-[2-(oxolan-3-yl)ethyl]prop-2-enamide	4.57977
1002	Z1937720870	C9H8BrNO	226.06	BrC=1C=CC=C(NC(=O)C=C)C1	N-(3-bromophenyl)prop-2-enamide	2.46603
1003	Z2517207659	C8H11N3O	165.19	CN1N=CC=C1CNC(=O)C=C	N-[(1-methyl-1H-pyrazol-5-yl)methyl]prop-2-enamide	8.80725
1004	Z1937730003	C10H10N2O2	190.19	C=CC(=O)NNC(=O)C=1C=CC=CC1	N'-(prop-2-enoyl)benzohydrazide	-1.6608
1005	Z1938437034	C14H14F3NO2	285.26	FC(F)(F)C=1C=CC(=CC1)C2CN(CCO2)C(=O)C=C	1-{2-[4-(trifluoromethyl)phenyl]morpholin-4-yl}prop-2-en-1-one	1.8621
1006	Z1270207957	C12H15NO3	221.25	CCOC=1C=CC(NC(=O)C=C)=CC1CO	N-[4-ethoxy-3-(hydroxymethyl)phenyl]prop-2-enamide	4.37846
1007	Z2517216561	C10H17NO2	183.24	CC1(CNC(=O)C=C)CCOCC1	N-[(4-methyloxan-4-yl)methyl]prop-2-enamide	4.37846
1008	Z2738287904	C14H16N2O3S	292.35	C=CC(=O)N1CC(C1)S(=O)(=O)N2CCC=3C=CC=CC23	1-[3-(2,3-dihydro-1H-indole-1-sulfonyl)azetidin-1-yl]prop-2-en-1-one	3.57323
1009	Z2738282276	C9H15NO2	169.22	CC1CCOCCN1C(=O)C=C	1-(5-methyl-1,4-oxazepan-4-yl)prop-2-en-1-one	10.0151
1010	Z2517218530	C16H16N2O	252.31	C=CC(=O)N(C1CCC1)C=2C=CC=C3C=CC=NC23	N-cyclobutyl-N-(quinolin-8-yl)prop-2-enamide	13.1354
1011	Z3024767482	C10H15NO	165.23	C[C@@H]1C[C@H]1[C@@H]2C[C@H]2NC(=O)C=C |&1:1,3,&2:4,6,r|	N-[(1RS,1'RS&,2SR,2'RS&)-2'-methyl-[1,1'-bi(cyclopropane)]-2-yl]prop-2-enamide	7.29743
1012	Z2738286195	C14H17FN2O	248.29	FC=1C=CC=CC1N2CCC(CNC(=O)C=C)C2	N-{[1-(2-fluorophenyl)pyrrolidin-3-yl]methyl}prop-2-enamide	9.51183
1013	Z2517209470	C14H17NO	215.29	CC1(C)CN(C1C=2C=CC=CC2)C(=O)C=C	1-(3,3-dimethyl-2-phenylazetidin-1-yl)prop-2-en-1-one	15.6517
1014	Z2285377632	C13H18N2O2S	266.35	CC1=CSC(CN(CC2CCCO2)C(=O)C=C)=N1	N-[(4-methyl-1,3-thiazol-2-yl)methyl]-N-[(oxolan-2-yl)methyl]prop-2-enamide	4.68042
1015	Z3024764347	C9H15NO3S	217.28	CC1CN(CC(C)S1(=O)=O)C(=O)C=C	2,6-dimethyl-4-(prop-2-enoyl)-1??-thiomorpholine-1,1-dione	5.08304
1016	Z2285377841	C15H20N2O	244.33	CC(C)N1CCN(CC=2C=CC=CC12)C(=O)C=C	1-[1-(propan-2-yl)-2,3,4,5-tetrahydro-1H-1,4-benzodiazepin-4-yl]prop-2-en-1-one	5.68697
1017	Z1938166896	C8H13NOS	171.25	CC1CN(CCS1)C(=O)C=C	1-(2-methylthiomorpholin-4-yl)prop-2-en-1-one	4.98239
1018	Z2517208666	C11H15N3O2	221.25	C=CC(=O)NC=1C=NN(CC2CCCO2)C1	N-{1-[(oxolan-2-yl)methyl]-1H-pyrazol-4-yl}prop-2-enamide	9.71314
1019	Z2517216611	C14H17NO	215.29	CC=1C=CC=C(CC2CN(C2)C(=O)C=C)C1	1-{3-[(3-methylphenyl)methyl]azetidin-1-yl}prop-2-en-1-one	6.59285
1020	Z2738285748	C14H14N2O2	242.27	COC=1C=C(CNC(=O)C=C)C=2C=CC=CC2N1	N-[(2-methoxyquinolin-4-yl)methyl]prop-2-enamide	1.8621
1021	Z2738283010	C10H16N2O2	196.24	CCC1N(CCN(C)C1=O)C(=O)C=C	3-ethyl-1-methyl-4-(prop-2-enoyl)piperazin-2-one	1.56014
1022	Z2517206799	C14H16N2O3	260.28	C=CC(=O)NC=1C=CC=CC1C(=O)N2CCOCC2	N-[2-(morpholine-4-carbonyl)phenyl]prop-2-enamide	4.68042
1023	Z2738282146	C8H13NO2	155.19	C=CC(=O)N[C@@H]1CCCOC1	N-[(3R)-oxan-3-yl]prop-2-enamide	4.37846
1024	Z1270207969	C10H10FNO	179.19	FC=1C=CC(CNC(=O)C=C)=CC1	N-[(4-fluorophenyl)methyl]prop-2-enamide	-22.1213
1025	Z2738287101	C14H17FN2O2	264.29	COC=1C=CC=C(F)C1N2CCN(CC2)C(=O)C=C	1-[4-(2-fluoro-6-methoxyphenyl)piperazin-1-yl]prop-2-en-1-one	12.0282
1026	Z235353837	C9H8FNO	165.16	FC=1C=CC=CC1NC(=O)C=C	N-(2-fluorophenyl)prop-2-enamide	11.3236
1027	Z1938247089	C14H19N3O	245.32	CC=1C=CC=C(N1)N2CCC(CC2)NC(=O)C=C	N-[1-(6-methylpyridin-2-yl)piperidin-4-yl]prop-2-enamide	7.90136
1028	Z2517218007	C10H10N2O4	222.19	COC=1C=CC(NC(=O)C=C)=C(C1)[N+](=O)[O-]	N-(4-methoxy-2-nitrophenyl)prop-2-enamide	4.37846
1029	Z2738284696	C11H18N2O3	226.27	COCCC(=O)N1CCN(CC1)C(=O)C=C	1-[4-(3-methoxypropanoyl)piperazin-1-yl]prop-2-en-1-one	5.98893
1030	Z85923115	C14H20N2O2	248.32	C=CC(=O)NC(=O)NC1(CC2CC3CC(C2)C1)C3	1-(adamantan-1-yl)-3-(prop-2-enoyl)urea	3.27126
1031	Z2738285132	C13H13NOS	231.31	C=CC(=O)NCCC1=CC=2C=CC=CC2S1	N-[2-(1-benzothiophen-2-yl)ethyl]prop-2-enamide	1.96276
1032	Z1937730614	C9H13N3O	179.21	C=CC(=O)NCCCN1C=CN=C1	N-[3-(1H-imidazol-1-yl)propyl]prop-2-enamide	-0.251636
1033	Z2738284064	C13H15NO2	217.26	CC=1C=CC=2OCCN(CC2C1)C(=O)C=C	1-(7-methyl-2,3,4,5-tetrahydro-1,4-benzoxazepin-4-yl)prop-2-en-1-one	4.57977
1034	Z276666580	C10H17NO	167.24	C=CC(=O)NCC1CCCCC1	N-(cyclohexylmethyl)prop-2-enamide	1.15752
1035	Z2517213044	C14H19N3O2	261.31	CCOC=1C=CC=C(N1)N2CCN(CC2)C(=O)C=C	1-[4-(6-ethoxypyridin-2-yl)piperazin-1-yl]prop-2-en-1-one	22.2949
1036	Z3228390176	C12H13NO4	235.23	OCCN(C(=O)C=C)C=1C=CC(=CC1)C(=O)O	4-[N-(2-hydroxyethyl)prop-2-enamido]benzoic acid	-1.35883
1037	Z2738284044	C13H15NO2	217.26	C=CC(=O)N1CC[C@H](C1)OC=2C=CC=CC2	1-[(3R)-3-phenoxypyrrolidin-1-yl]prop-2-en-1-one	3.37192
1038	Z444349882	C10H9NO3	191.18	OC(=O)C=1C=CC(NC(=O)C=C)=CC1	4-(prop-2-enamido)benzoic acid	2.66734
1039	Z1938030811	C12H12ClNO	221.68	ClC=1C=CC=C2C(CCC21)NC(=O)C=C	N-(4-chloro-2,3-dihydro-1H-inden-1-yl)prop-2-enamide	0.654253
1040	Z2285377630	C11H12N2O2S	236.29	C=CC(=O)N1CCNC(=O)C1C2=CC=CS2	4-(prop-2-enoyl)-3-(thiophen-2-yl)piperazin-2-one	4.17715
1041	Z1938308102	C10H17NOS	199.31	CC(C)C1CN(CCS1)C(=O)C=C	1-[2-(propan-2-yl)thiomorpholin-4-yl]prop-2-en-1-one	7.19678
1042	Z2285377687	C19H20F3N3O3	395.37	CC=1C=CC=C(CN(CC=2C=CC=C(C)N2)C(=O)C=C)N1.OC(=O)C(F)(F)F	N,N-bis[(6-methylpyridin-2-yl)methyl]prop-2-enamide; trifluoroacetic acid	8.00201
1043	Z3024763278	C13H21NO	207.31	CC1(C)CCCN(C1CC=C)C(=O)C=C	1-[3,3-dimethyl-2-(prop-2-en-1-yl)piperidin-1-yl]prop-2-en-1-one	6.79416
1044	Z2285378003	C15H21N3O2	275.34	CNC(=O)C1=CC=C(C2CCCCN2C(=O)C=C)N1C	N,1-dimethyl-5-[1-(prop-2-enoyl)piperidin-2-yl]-1H-pyrrole-2-carboxamide	8.50528
1045	Z3024766756	C9H15NO2	169.22	CC1CC(NC(=O)C=C)C(C)O1	N-(2,5-dimethyloxolan-3-yl)prop-2-enamide	4.78108
1046	Z1938301643	C13H15N3O2	245.27	C=CC(=O)NC=1C=CC=C(C1)N2CCCNC2=O	N-[3-(2-oxo-1,3-diazinan-1-yl)phenyl]prop-2-enamide	2.9693
1047	Z2738283892	C14H17NO	215.29	CC=1C=CC(CC2CN(C2)C(=O)C=C)=CC1	1-{3-[(4-methylphenyl)methyl]azetidin-1-yl}prop-2-en-1-one	2.16407
1048	Z2517211893	C13H16N4O	244.29	CC(C)C(NC(=O)C=C)C1=NN=C2C=CC=CN12	N-(2-methyl-1-{[1,2,4]triazolo[4,3-a]pyridin-3-yl}propyl)prop-2-enamide	3.06995
1049	Z3024764709	C9H15NO2	169.22	CC1(C)OCCC1NC(=O)C=C	N-(2,2-dimethyloxolan-3-yl)prop-2-enamide	-0.150981
1050	Z1938336360	C13H15ClN2O	250.72	ClC=1C=CC=C(C1)N2CCC(C2)NC(=O)C=C	N-[1-(3-chlorophenyl)pyrrolidin-3-yl]prop-2-enamide	2.26472
1051	Z2738282604	C10H16FNO	185.23	FC1CCCC(CNC(=O)C=C)C1	N-[(3-fluorocyclohexyl)methyl]prop-2-enamide	4.98239
1052	Z2738283283	C12H13NO2	203.23	C=CC(=O)NC=1C=CC=C2CCOCC12	N-(3,4-dihydro-1H-2-benzopyran-8-yl)prop-2-enamide	-1.35883
1053	Z3024765548	C7H9F2NO	161.14	FC(F)[C@@H]1C[C@@H]1NC(=O)C=C |&1:3,5,r|	rac-N-[(1R,2S)-2-(difluoromethyl)cyclopropyl]prop-2-enamide	1.96276
1054	Z2285378030	C9H10F3N3O	233.19	CN1C=C(C=N1)C(NC(=O)C=C)C(F)(F)F	N-[2,2,2-trifluoro-1-(1-methyl-1H-pyrazol-4-yl)ethyl]prop-2-enamide	3.17061
1055	Z3024761727	C12H21NO2	211.30	CC(C)(C)C1CC(CCO1)NC(=O)C=C	N-(2-tert-butyloxan-4-yl)prop-2-enamide	-3.67388
1056	Z381405528	C13H13NO3	231.24	OC(=O)C=1C=CC=2N(CCCC2C1)C(=O)C=C	1-(prop-2-enoyl)-1,2,3,4-tetrahydroquinoline-6-carboxylic acid	7.49874
1057	Z1938306682	C14H16FNO2	249.28	FC=1C=CC=C(C1)C2(CCOCC2)NC(=O)C=C	N-[4-(3-fluorophenyl)oxan-4-yl]prop-2-enamide	10.3171
1058	Z239550238	C13H14N2O2	230.26	C=CC(=O)NC=1C=CC(=CC1)N2CCCC2=O	N-[4-(2-oxopyrrolidin-1-yl)phenyl]prop-2-enamide	11.3236
1059	Z1938281623	C14H17NO	215.29	C=CC(=O)N1CCC(CC=2C=CC=CC2)C1	1-(3-benzylpyrrolidin-1-yl)prop-2-en-1-one	7.39809
1060	Z2848644028	C11H10N2OS	218.27	C=CC(=O)NCC1=NC=2C=CC=CC2S1	N-[(1,3-benzothiazol-2-yl)methyl]prop-2-enamide	-0.0503271
1061	Z2738284270	C12H12FNO2	221.22	FC=1C=CC=C2OCCN(CC12)C(=O)C=C	1-(6-fluoro-2,3,4,5-tetrahydro-1,4-benzoxazepin-4-yl)prop-2-en-1-one	-0.150981
1062	Z763030014	C11H11NO3	205.20	OC(=O)C=1C=CC(CNC(=O)C=C)=CC1	4-[(prop-2-enamido)methyl]benzoic acid	5.08304
1063	Z2517215088	C15H17ClN2O2	292.76	CN(C)C(=O)CC1CN(C(=O)C=C)C=2C=CC(Cl)=CC12	2-[5-chloro-1-(prop-2-enoyl)-2,3-dihydro-1H-indol-3-yl]-N,N-dimethylacetamide	1.15752
1064	Z1357902351	C13H17FN2O	236.28	CC(C)N(C)C=1C=CC(NC(=O)C=C)=CC1F	N-{3-fluoro-4-[methyl(propan-2-yl)amino]phenyl}prop-2-enamide	14.9472
1065	Z2517217332	C14H17FN2O	248.29	FC=1C=CC=C(CN2CCN(CC2)C(=O)C=C)C1	1-{4-[(3-fluorophenyl)methyl]piperazin-1-yl}prop-2-en-1-one	5.18369
1066	Z2156111450	C11H10N2O3	218.20	C=CC(=O)NC=1C=CC=2OCC(=O)NC2C1	N-(3-oxo-3,4-dihydro-2H-1,4-benzoxazin-6-yl)prop-2-enamide	7.5994
1067	Z2738283478	C11H10ClNO	207.65	ClC=1C=CC=2CN(CC2C1)C(=O)C=C	1-(5-chloro-2,3-dihydro-1H-isoindol-2-yl)prop-2-en-1-one	3.47257
1068	Z1509294187	C10H11N3O2	205.21	CC(=O)NC=1C=CC=C(NC(=O)C=C)N1	N-(6-acetamidopyridin-2-yl)prop-2-enamide	-0.654253
1069	Z2738286345	C13H18N2OS	250.35	CN(CC1CCCC=2SC(C)=NC12)C(=O)C=C	N-methyl-N-[(2-methyl-4,5,6,7-tetrahydro-1,3-benzothiazol-4-yl)methyl]prop-2-enamide	7.39809
1070	Z1937835054	C11H14N2O	190.24	CN(C)C=1C=CC(NC(=O)C=C)=CC1	N-[4-(dimethylamino)phenyl]prop-2-enamide	15.3498
1071	Z2738284190	C13H14FNO	219.25	CC1(CN(C1)C(=O)C=C)C=2C=CC=CC2F	1-[3-(2-fluorophenyl)-3-methylazetidin-1-yl]prop-2-en-1-one	28.6085
1072	Z1937819718	C14H18N2O	230.30	CN1CCN(C(C1)C=2C=CC=CC2)C(=O)C=C	1-(4-methyl-2-phenylpiperazin-1-yl)prop-2-en-1-one	8.60594
1073	Z2517212901	C11H16N4O	220.27	CC(C)C1=NN=C2CN(CCN12)C(=O)C=C	1-[3-(propan-2-yl)-5H,6H,7H,8H-[1,2,4]triazolo[4,3-a]pyrazin-7-yl]prop-2-en-1-one	13.236
1074	Z1938082573	C14H18N2OS	262.37	C=CC(=O)NC=1C=CC=CC1CN2CCSCC2	N-{2-[(thiomorpholin-4-yl)methyl]phenyl}prop-2-enamide	10.921
1075	Z3024766269	C9H13F2NO2	205.20	CC1(CN(CCO1)C(=O)C=C)C(F)F	1-[2-(difluoromethyl)-2-methylmorpholin-4-yl]prop-2-en-1-one	7.70005
1076	Z2738287723	C14H15F3N2O	284.27	FC(F)(F)C=1C=CC(=CC1)N2CCN(CC2)C(=O)C=C	1-{4-[4-(trifluoromethyl)phenyl]piperazin-1-yl}prop-2-en-1-one	3.27126
1077	Z2517217220	C10H16N2O2	196.24	CC1CN(CCN1C(=O)C=C)C(=O)C	1-(4-acetyl-2-methylpiperazin-1-yl)prop-2-en-1-one	5.08304
1078	Z2738287201	C13H15ClN2O2	266.72	ClC=1C=CC(OC2CCCN(C2)C(=O)C=C)=NC1	1-{3-[(5-chloropyridin-2-yl)oxy]piperidin-1-yl}prop-2-en-1-one	6.4922
1079	Z2738284355	C12H18N2O2	222.28	C=CC(=O)N1CCC(C1)C(=O)N2CCCC2	1-[3-(pyrrolidine-1-carbonyl)pyrrolidin-1-yl]prop-2-en-1-one	0.855561
1080	Z2738284782	C13H12N2O2	228.24	COC=1N=CC=C2C=C(NC(=O)C=C)C=CC12	N-(1-methoxyisoquinolin-6-yl)prop-2-enamide	11.8269
1081	Z2738284101	C9H15NO3S	217.28	CC1CCS(=O)(=O)CCN1C(=O)C=C	5-methyl-4-(prop-2-enoyl)-1??,4-thiazepane-1,1-dione	7.8007
1082	Z2738285802	C15H17NO2	243.30	CN(CC=1OC=2C(C)=CC=CC2C1C)C(=O)C=C	N-[(3,7-dimethyl-1-benzofuran-2-yl)methyl]-N-methylprop-2-enamide	4.57977
1083	Z2738283025	C10H16N2O2	196.24	CCN1CCN(C(C)C1=O)C(=O)C=C	1-ethyl-3-methyl-4-(prop-2-enoyl)piperazin-2-one	5.08304
1084	Z2517213000	C13H18N4O	246.30	C=CC(=O)N1CCCC(C1)C2=NN=C3CCCN23	1-(3-{5H,6H,7H-pyrrolo[2,1-c][1,2,4]triazol-3-yl}piperidin-1-yl)prop-2-en-1-one	5.58631
1085	Z2738284287	C11H15N3O2	221.25	CC1=NN=C(O1)C2CCCN(C2)C(=O)C=C	1-[3-(5-methyl-1,3,4-oxadiazol-2-yl)piperidin-1-yl]prop-2-en-1-one	-0.0503271
1086	Z2738286220	C13H13ClN2O	248.70	ClC=1C=CC=2N(CCNC(=O)C=C)C=CC2C1	N-[2-(5-chloro-1H-indol-1-yl)ethyl]prop-2-enamide	5.28435
1087	Z3024767970	C10H15NO2	181.23	C=CC(=O)NC1COCC1C2CC2	N-(4-cyclopropyloxolan-3-yl)prop-2-enamide	0.251636
1088	Z1263714045	C9H8ClNO	181.61	ClC=1C=CC=C(NC(=O)C=C)C1	N-(3-chlorophenyl)prop-2-enamide	1.8621
1089	Z1937795046	C14H18N2O	230.30	CC=1C=CC=C(C1)N2CCN(CC2)C(=O)C=C	1-[4-(3-methylphenyl)piperazin-1-yl]prop-2-en-1-one	11.0216
1090	Z1937741051	C10H12N2O	176.21	C=CC(=O)NCCC=1C=CC=CN1	N-[2-(pyridin-2-yl)ethyl]prop-2-enamide	9.91444
1091	Z2517214716	C14H16FNO	233.28	CC1CC(CN1C(=O)C=C)C=2C=CC(F)=CC2	1-[4-(4-fluorophenyl)-2-methylpyrrolidin-1-yl]prop-2-en-1-one	6.19024
1092	Z3233199549	C7H11F3N2O4S	276.23	NC1CN(C1)C(=O)C=C.OS(=O)(=O)C(F)(F)F	1-(3-aminoazetidin-1-yl)prop-2-en-1-one; trifluoromethanesulfonic acid	8.50528
1093	Z2738284015	C8H9F2N3O2	217.17	CN1N=C(NC(=O)C=C)C=C1OC(F)F	N-[5-(difluoromethoxy)-1-methyl-1H-pyrazol-3-yl]prop-2-enamide	2.26472
1094	Z2492395544	C9H13NO3	183.20	OC(=O)C1CCCCN1C(=O)C=C	1-(prop-2-enoyl)piperidine-2-carboxylic acid	3.57323
1095	Z2738283646	C11H18N2O2	210.27	CC(=O)NCC1CCCCN1C(=O)C=C	N-{[1-(prop-2-enoyl)piperidin-2-yl]methyl}acetamide	3.47257
1096	Z1837073418	C8H8N2O	148.16	C=CC(=O)NC=1C=CC=NC1	N-(pyridin-3-yl)prop-2-enamide	7.70005
1097	Z1938270618	C13H14FNO	219.25	FC=1C=CC=C(C1)C2(CNC(=O)C=C)CC2	N-{[1-(3-fluorophenyl)cyclopropyl]methyl}prop-2-enamide	5.68697
1098	Z1270502318	C10H11NO2	177.19	COC=1C=CC(NC(=O)C=C)=CC1	N-(4-methoxyphenyl)prop-2-enamide	5.385
1099	Z1938383546	C13H15NO2	217.26	C=CC(=O)N1CCOC(C1)C=2C=CC=CC2	1-(2-phenylmorpholin-4-yl)prop-2-en-1-one	4.98239
1100	Z1649880195	C8H13NO	139.19	C=CC(=O)N1CCCCC1	1-(piperidin-1-yl)prop-2-en-1-one	3.77453
1101	Z2738284331	C12H12ClNO	221.68	ClC=1C=CC=2CCN(CC2C1)C(=O)C=C	1-(7-chloro-1,2,3,4-tetrahydroisoquinolin-2-yl)prop-2-en-1-one	3.77453
1102	Z1270446307	C10H10FNO	179.19	CC=1C=CC(NC(=O)C=C)=CC1F	N-(3-fluoro-4-methylphenyl)prop-2-enamide	1.76145
1103	Z2517213582	C13H15NO	201.26	C=CC(=O)NCC1CCC=2C=CC=CC12	N-[(2,3-dihydro-1H-inden-1-yl)methyl]prop-2-enamide	1.96276
1104	Z2285377970	C16H21N3O2	287.35	C=CC(=O)N1CCC(C1)OC=2C=CC=NC2N3CCCC3	1-(3-{[2-(pyrrolidin-1-yl)pyridin-3-yl]oxy}pyrrolidin-1-yl)prop-2-en-1-one	13.236
1105	Z2738285234	C13H15NO3	233.26	COC=1C=CC=2CC(COC2C1)NC(=O)C=C	N-(7-methoxy-3,4-dihydro-2H-1-benzopyran-3-yl)prop-2-enamide	5.78762
1106	Z3247353357	C12H14N2O4	250.25	OC(=O)C1=CN=C(O1)C2CCN(CC2)C(=O)C=C	2-[1-(prop-2-enoyl)piperidin-4-yl]-1,3-oxazole-5-carboxylic acid	14.8465
1107	Z3024765914	C8H10N2O	150.17	C=CC(=O)N1CC(CC#N)C1	2-[1-(prop-2-enoyl)azetidin-3-yl]acetonitrile	7.70005
1108	Z2738287494	C15H21N3O2	275.34	CN1C=C(C=N1)C2CN(CC32CCOCC3)C(=O)C=C	1-[4-(1-methyl-1H-pyrazol-4-yl)-8-oxa-2-azaspiro[4.5]decan-2-yl]prop-2-en-1-one	3.97584
1109	Z2738284577	C12H20N2O2	224.29	CN(C)C(=O)CC1CCN(CC1)C(=O)C=C	N,N-dimethyl-2-[1-(prop-2-enoyl)piperidin-4-yl]acetamide	6.99547
1110	Z2738286853	C16H21NO2	259.34	CC=1C=CC=CC1COC2CCN(CC2)C(=O)C=C	1-{4-[(2-methylphenyl)methoxy]piperidin-1-yl}prop-2-en-1-one	5.28435
1111	Z3024766770	C12H19NO	193.28	CC(NC(=O)C=C)C12CC2CCCC1	N-(1-{bicyclo[4.1.0]heptan-1-yl}ethyl)prop-2-enamide	2.86865
1112	Z2896791111	C14H14N2OS	258.33	C=CC(=O)N(CC=1C=CSC1)CC=2C=CC=NC2	N-[(pyridin-3-yl)methyl]-N-[(thiophen-3-yl)methyl]prop-2-enamide	14.7458
1113	Z2517216532	C11H16F3NO	235.24	FC(F)(F)C1CCCC(CNC(=O)C=C)C1	N-{[3-(trifluoromethyl)cyclohexyl]methyl}prop-2-enamide	8.80725
1114	Z2517277100	C14H16N4OS	288.36	CC1=CC=2C(=NC=NC2S1)N3CCN(CC3)C(=O)C=C	1-(4-{6-methylthieno[2,3-d]pyrimidin-4-yl}piperazin-1-yl)prop-2-en-1-one	0.553598
1115	Z1937891277	C15H20N2O	244.33	C=CC(=O)NCCCN1CCC=2C=CC=CC2C1	N-[3-(1,2,3,4-tetrahydroisoquinolin-2-yl)propyl]prop-2-enamide	10.8203
1116	Z2517213476	C14H24N2O	236.35	C=CC(=O)NC1CCCN(C1)C2CCCCC2	N-(1-cyclohexylpiperidin-3-yl)prop-2-enamide	6.89482
1117	Z2738283297	C11H13N3O	203.24	CC=1N=CC(NC(=O)C=C)=C(N1)C2CC2	N-(4-cyclopropyl-2-methylpyrimidin-5-yl)prop-2-enamide	5.58631
1118	Z2517205581	C12H14N2O3	234.25	C=CC(=O)N1CCN(CC1)C(=O)C2=CC=CO2	1-[4-(furan-2-carbonyl)piperazin-1-yl]prop-2-en-1-one	4.27781
1119	Z3024765115	C8H13NO3	171.19	CO[C@@H]1COC[C@@H]1NC(=O)C=C |&1:2,6,r|	rac-N-[(3R,4R)-4-methoxyoxolan-3-yl]prop-2-enamide	0.0503271
1120	Z3219878080	C9H13NO3	183.20	OC(=O)C1CCCN(C1)C(=O)C=C	1-(prop-2-enoyl)piperidine-3-carboxylic acid	5.18369
1121	Z2738284049	C13H15NO2	217.26	CC=1C=C(C)C=2OCCN(C(=O)C=C)C2C1	1-(6,8-dimethyl-3,4-dihydro-2H-1,4-benzoxazin-4-yl)prop-2-en-1-one	11.5249
1122	Z235362865	C11H12N2O2	204.22	C=CC(=O)NC(=O)NCC=1C=CC=CC1	1-benzyl-3-(prop-2-enoyl)urea	10.3171
1123	Z2738283497	C11H16N2O2	208.25	C=CC(=O)NC1CCC(=O)NC21CCC2	N-{6-oxo-5-azaspiro[3.5]nonan-9-yl}prop-2-enamide	6.99547
1124	Z425484886	C9H8BrNO	226.06	BrC=1C=CC(NC(=O)C=C)=CC1	N-(4-bromophenyl)prop-2-enamide	6.59285
1125	Z1938262707	C12H17N3O	219.28	CN1N=CC=C1C2CCN(CC2)C(=O)C=C	1-[4-(1-methyl-1H-pyrazol-5-yl)piperidin-1-yl]prop-2-en-1-one	4.27781
1126	Z3228134225	C8H15ClN2O	190.67	Cl.NC1CCN(CC1)C(=O)C=C	1-(4-aminopiperidin-1-yl)prop-2-en-1-one hydrochloride	5.58631
1127	Z1938142791	C13H14FNO2	235.25	FC=1C=CC=C(C1)C2CN(CCO2)C(=O)C=C	1-[2-(3-fluorophenyl)morpholin-4-yl]prop-2-en-1-one	4.37846
1128	Z1852289473	C9H8ClNO	181.61	ClC=1C=CC(NC(=O)C=C)=CC1	N-(4-chlorophenyl)prop-2-enamide	5.58631
1129	Z2738284303	C13H19NO2	221.29	C=CC(=O)N1CC23COCC3(C1)CCCC2	1-{8-oxa-11-azatricyclo[4.3.3.0?,?]dodecan-11-yl}prop-2-en-1-one	8.40463
1130	Z1270446327	C10H10FNO	179.19	CC=1C=CC(F)=CC1NC(=O)C=C	N-(5-fluoro-2-methylphenyl)prop-2-enamide	3.57323
1131	Z2738284304	C13H19NO2	221.29	C=CC(=O)N1CCOC(C1)(C2CC2)C3CC3	1-(2,2-dicyclopropylmorpholin-4-yl)prop-2-en-1-one	2.66734
1132	Z1270446338	C12H15NO4	237.25	COC=1C=C(NC(=O)C=C)C=C(OC)C1OC	N-(3,4,5-trimethoxyphenyl)prop-2-enamide	6.39155
1133	Z2517213626	C12H18N2O2	222.28	C=CC(=O)N1CCCC(C1)N2CCCC2=O	1-[1-(prop-2-enoyl)piperidin-3-yl]pyrrolidin-2-one	4.37846
1134	Z1270207958	C10H11NO2	177.19	COC=1C=CC=C(NC(=O)C=C)C1	N-(3-methoxyphenyl)prop-2-enamide	6.69351
1135	Z2517215975	C12H17N3O	219.28	CN1C=C(CC2CCN(C2)C(=O)C=C)C=N1	1-{3-[(1-methyl-1H-pyrazol-4-yl)methyl]pyrrolidin-1-yl}prop-2-en-1-one	2.36537
1136	Z2738283510	C10H12N2OS	208.28	C=CC(=O)N[C@H]1CCC=2N=CSC2C1	N-[(6S)-4,5,6,7-tetrahydro-1,3-benzothiazol-6-yl]prop-2-enamide	17.3629
1137	Z3024767195	C10H12N2OS	208.28	C=CC(=O)N1CCC(C1)C2=NC=CS2	1-[3-(1,3-thiazol-2-yl)pyrrolidin-1-yl]prop-2-en-1-one	10.0151
1138	Z2517206354	C15H17N3O2	271.31	C=CC(=O)N1CCC(CC1)N2C(=O)NC=3C=CC=CC23	1-[1-(prop-2-enoyl)piperidin-4-yl]-2,3-dihydro-1H-1,3-benzodiazol-2-one	15.6517
1139	Z2738282505	C10H15NO2	181.23	C=CC(=O)NC1CC2OCCCC12	N-{2-oxabicyclo[4.2.0]octan-7-yl}prop-2-enamide	9.61248
1140	Z2285377542	C15H18N2O3	274.31	C=CC(=O)NCCCC(=O)N1CCOC=2C=CC=CC12	N-[4-(3,4-dihydro-2H-1,4-benzoxazin-4-yl)-4-oxobutyl]prop-2-enamide	11.0216
1141	Z2517216614	C14H17NO	215.29	CC=1C=CC=CC1CC2CN(C2)C(=O)C=C	1-{3-[(2-methylphenyl)methyl]azetidin-1-yl}prop-2-en-1-one	8.30398
1142	Z2738285372	C12H14FN3O	235.25	FC=1C=CC=NC1N2CCN(CC2)C(=O)C=C	1-[4-(3-fluoropyridin-2-yl)piperazin-1-yl]prop-2-en-1-one	7.90136
1143	Z2738283095	C11H19NO2	197.27	CC(C)(NC(=O)C=C)C1CCOCC1	N-[2-(oxan-4-yl)propan-2-yl]prop-2-enamide	5.48566
1144	Z1937858909	C14H17NO	215.29	C=CC(=O)NCC1CCCC=2C=CC=CC12	N-[(1,2,3,4-tetrahydronaphthalen-1-yl)methyl]prop-2-enamide	4.88173
1145	Z2738283102	C11H19NO2	197.27	CC(C)C[C@H]1COCCN1C(=O)C=C	1-[(3S)-3-(2-methylpropyl)morpholin-4-yl]prop-2-en-1-one	6.89482
1146	Z2738285173	C13H16N2O2	232.27	CN1C=2CCCC(NC(=O)C=C)C2C=CC1=O	N-(1-methyl-2-oxo-1,2,5,6,7,8-hexahydroquinolin-5-yl)prop-2-enamide	9.61248
1147	Z2738283160	C10H17NO3	199.24	COCC1CN(CC(C)O1)C(=O)C=C	1-[2-(methoxymethyl)-6-methylmorpholin-4-yl]prop-2-en-1-one	6.19024
1148	Z2285377627	C11H15N3O4S	285.31	C=CC(=O)N1CCN(CC1)S(=O)(=O)CC=2C=CON2	1-{4-[(1,2-oxazol-3-yl)methanesulfonyl]piperazin-1-yl}prop-2-en-1-one	9.00856
1149	Z3024767356	C11H17NO2	195.25	C=CC(=O)N1CCC(C1)C2CCCO2	1-[3-(oxolan-2-yl)pyrrolidin-1-yl]prop-2-en-1-one	2.86865
1150	Z2517216063	C13H15NO	201.26	C=CC(=O)N1CCC1CC=2C=CC=CC2	1-(2-benzylazetidin-1-yl)prop-2-en-1-one	4.57977
1151	Z3024767162	C11H19NO2	197.27	CC1(C)CCC(CNC(=O)C=C)OC1	N-[(5,5-dimethyloxan-2-yl)methyl]prop-2-enamide	28.6085
1152	Z1357774205	C10H8F3NO	215.17	FC(F)(F)C=1C=CC=C(NC(=O)C=C)C1	N-[3-(trifluoromethyl)phenyl]prop-2-enamide	9.31052
1153	Z2517210631	C12H16F2N4O	270.27	FC(F)N1C=CN=C1CN2CCN(CC2)C(=O)C=C	1-(4-{[1-(difluoromethyl)-1H-imidazol-2-yl]methyl}piperazin-1-yl)prop-2-en-1-one	13.9406
1154	Z3024767319	C11H18N2O2	210.27	CC(C)(NC(=O)C=C)C(=O)N1CCCC1	N-[2-methyl-1-oxo-1-(pyrrolidin-1-yl)propan-2-yl]prop-2-enamide	10.4177
1155	Z2738284094	C12H15N3O	217.26	C=CC(=O)N1CCC(CC1)C=2C=CN=CN2	1-[4-(pyrimidin-4-yl)piperidin-1-yl]prop-2-en-1-one	18.1681
1156	Z3024767606	C11H17NO	179.25	C=CC(=O)NCC1CCC(=C)CC1	N-[(4-methylidenecyclohexyl)methyl]prop-2-enamide	7.70005
1157	Z2738283600	C12H19NO2	209.28	C=CC(=O)N1CCC(CC1)C2CCCO2	1-[4-(oxolan-2-yl)piperidin-1-yl]prop-2-en-1-one	5.385
1158	Z2517211246	C12H13NO	187.23	CC=1C=CC=2CCN(C(=O)C=C)C2C1	1-(6-methyl-2,3-dihydro-1H-indol-1-yl)prop-2-en-1-one	4.17715
1159	Z1937757987	C11H13NOS	207.29	C=CC(=O)N1CCCC1C2=CC=CS2	1-[2-(thiophen-2-yl)pyrrolidin-1-yl]prop-2-en-1-one	4.68042
1160	Z2517216079	C14H14F3NO2	285.26	FC(F)(F)C=1C=CC=C(C1)C2CN(CCO2)C(=O)C=C	1-{2-[3-(trifluoromethyl)phenyl]morpholin-4-yl}prop-2-en-1-one	22.2672
1161	Z2738287068	C15H18FNO2	263.30	FC=1C=CC(COC2CCN(CC2)C(=O)C=C)=CC1	1-{4-[(4-fluorophenyl)methoxy]piperidin-1-yl}prop-2-en-1-one	8.9079
1162	Z2738282605	C10H16FNO	185.23	FC1CCC(CNC(=O)C=C)CC1	N-[(4-fluorocyclohexyl)methyl]prop-2-enamide	1.56014
1163	Z2738286562	C13H12F3NO	255.23	FC(F)(F)C=1C=CC(=CC1)C2(CC2)NC(=O)C=C	N-{1-[4-(trifluoromethyl)phenyl]cyclopropyl}prop-2-enamide	6.08958
1164	Z1938384557	C13H21NO2	223.31	C=CC(=O)NC1CCOC2(CCCCC2)C1	N-{1-oxaspiro[5.5]undecan-4-yl}prop-2-enamide	5.68697
1165	Z2848645733	C9H14N2O2	182.21	C=CC(=O)NCCN1CCCC1=O	N-[2-(2-oxopyrrolidin-1-yl)ethyl]prop-2-enamide	3.27126
1166	Z1938359827	C11H16N2O2	208.25	C=CC(=O)N1CC(=O)NC2CCCCC21	4-(prop-2-enoyl)-decahydroquinoxalin-2-one	24.2073
1167	Z2693798265	C17H18F3N3O3	369.33	CN(CC1=NC=CN1CC=2C=CC=CC2)C(=O)C=C.OC(=O)C(F)(F)F	N-[(1-benzyl-1H-imidazol-2-yl)methyl]-N-methylprop-2-enamide; trifluoroacetic acid	-4.78108
1168	Z2738282231	C9H13NO2	167.20	C=CC(=O)N(C1CC1)C2COC2	N-cyclopropyl-N-(oxetan-3-yl)prop-2-enamide	25.029
1169	Z2517217287	C13H19N3O	233.30	CC(C)N1C=C2CCC(CC2=N1)NC(=O)C=C	N-[2-(propan-2-yl)-4,5,6,7-tetrahydro-2H-indazol-6-yl]prop-2-enamide	11.9199
1170	Z2738282297	C8H11F2NO	175.17	CC(NC(=O)C=C)C1CC1(F)F	N-[1-(2,2-difluorocyclopropyl)ethyl]prop-2-enamide	4.3606
1171	Z2738282272	C9H15NO2	169.22	COCCC1CN(C1)C(=O)C=C	1-[3-(2-methoxyethyl)azetidin-1-yl]prop-2-en-1-one	-2.91163
1172	Z3024761963	C11H18N2O2	210.27	CC(=O)N1CCN(C(=O)C=C)C(C)(C)C1	1-(4-acetyl-2,2-dimethylpiperazin-1-yl)prop-2-en-1-one	2.25548
1173	Z1937755050	C15H16N2OS	272.36	C=CC(=O)N1CCC(CC1)C2=NC=3C=CC=CC3S2	1-[4-(1,3-benzothiazol-2-yl)piperidin-1-yl]prop-2-en-1-one	8.37947
1174	Z2738283868	C12H13N3O	215.25	CC=1N(C)N=C2C=C(NC(=O)C=C)C=CC12	N-(2,3-dimethyl-2H-indazol-6-yl)prop-2-enamide	22.4455
1175	Z2848645139	C10H15NO2	181.23	C=CC(=O)N1CCOC(C1)C2CC2	1-(2-cyclopropylmorpholin-4-yl)prop-2-en-1-one	9.6234
1176	Z2517211231	C13H18N2O2	234.29	COC=1C(C)=CN=C(CN(C)C(=O)C=C)C1C	N-[(4-methoxy-3,5-dimethylpyridin-2-yl)methyl]-N-methylprop-2-enamide	7.32691
1177	Z2738282961	C11H17NO2	195.25	C[C@]12COC[C@]2(C)CN(C1)C(=O)C=C	1-[(3aR,6aS)-3a,6a-dimethyl-hexahydro-1H-furo[3,4-c]pyrrol-5-yl]prop-2-en-1-one	9.6234
1178	Z2738282885	C12H19NO	193.28	CC1(CCN(CC1)C(=O)C=C)C2CC2	1-(4-cyclopropyl-4-methylpiperidin-1-yl)prop-2-en-1-one	8.76222
1179	Z2517214372	C10H14N4O2	222.24	C=CC(=O)N1CCN(CC=2N=CON2)CC1	1-{4-[(1,2,4-oxadiazol-3-yl)methyl]piperazin-1-yl}prop-2-en-1-one	12.207
1180	Z2738284085	C12H15N3O	217.26	CCC=1N=CC=2CN(CCC2N1)C(=O)C=C	1-{2-ethyl-5H,6H,7H,8H-pyrido[4,3-d]pyrimidin-6-yl}prop-2-en-1-one	10.7716
1181	Z2738286081	C13H18N4O	246.30	CN(C1CCN(CC1)C=2C=NC=CN2)C(=O)C=C	N-methyl-N-[1-(pyrazin-2-yl)piperidin-4-yl]prop-2-enamide	12.8768
1182	Z2693921709	C12H15NO3S	253.31	CC1(C)OC=2C=CSC2[C@@H](NC(=O)C=C)[C@@H]1O |&1:9,15,r|	rac-N-[(6R,7R)-6-hydroxy-5,5-dimethyl-5H,6H,7H-thieno[3,2-b]pyran-7-yl]prop-2-enamide	9.43203
1183	Z2285377539	C13H14N2O3	246.26	CN(CCN1C(=O)OC=2C=CC=CC12)C(=O)C=C	N-methyl-N-[2-(2-oxo-2,3-dihydro-1,3-benzoxazol-3-yl)ethyl]prop-2-enamide	16.4172
1184	Z3024764380	C11H18N2O3	226.27	CON(C)C(=O)C1CCN(CC1)C(=O)C=C	N-methoxy-N-methyl-1-(prop-2-enoyl)piperidine-4-carboxamide	-0.806507
1185	Z2285377814	C11H14N2O2	206.24	CN(CC1=NC=C(O1)C2CC2)C(=O)C=C	N-[(5-cyclopropyl-1,3-oxazol-2-yl)methyl]-N-methylprop-2-enamide	10.676
1186	Z1938254320	C9H15NOS	185.28	CC1SCCN(C1C)C(=O)C=C	1-(2,3-dimethylthiomorpholin-4-yl)prop-2-en-1-one	7.23122
1187	Z1938161990	C11H15N3O	205.25	CN1C=C(C=N1)C2CCCN2C(=O)C=C	1-[2-(1-methyl-1H-pyrazol-4-yl)pyrrolidin-1-yl]prop-2-en-1-one	10.0062
1188	Z2738283603	C12H19NO2	209.28	CC1N(CCC21CCOCC2)C(=O)C=C	1-{1-methyl-8-oxa-2-azaspiro[4.5]decan-2-yl}prop-2-en-1-one	8.76222
1189	Z2738286397	C13H21N3O2	251.32	C=CC(=O)N1CCN(CC1)C2CCNC(=O)CC2	5-[4-(prop-2-enoyl)piperazin-1-yl]azepan-2-one	25.1247
1190	Z3024767756	C9H15NO3	185.22	COCC1COCCN1C(=O)C=C	1-[3-(methoxymethyl)morpholin-4-yl]prop-2-en-1-one	7.61397
1191	Z2738282649	C10H8N2O2	188.18	C=CC(=O)NC1=NOC=2C=CC=CC12	N-(1,2-benzoxazol-3-yl)prop-2-enamide	6.75279
1192	Z2517214761	C11H15N3O2	221.25	CC1=NC(=NO1)C2CCCCN2C(=O)C=C	1-[2-(5-methyl-1,2,4-oxadiazol-3-yl)piperidin-1-yl]prop-2-en-1-one	3.88217
1193	Z2738285031	C14H18N2O	230.30	C=CC(=O)N1CCC(CC=2C=CC=NC2)CC1	1-{4-[(pyridin-3-yl)methyl]piperidin-1-yl}prop-2-en-1-one	10.963
1194	Z2738285125	C10H17NO3S	231.31	CCC1CN(CC(C)S1(=O)=O)C(=O)C=C	2-ethyl-6-methyl-4-(prop-2-enoyl)-1??-thiomorpholine-1,1-dione	6.17866
1195	Z2517216212	C16H20N2O2	272.34	C=CC(=O)N1CCCC(CNC(=O)C=2C=CC=CC2)C1	N-{[1-(prop-2-enoyl)piperidin-3-yl]methyl}benzamide	9.04928
1196	Z2738283085	C11H19NO2	197.27	CC1(C)CC(CNC(=O)C=C)CCO1	N-[(2,2-dimethyloxan-4-yl)methyl]prop-2-enamide	11.2501
1197	Z2285378132	C18H25N3O	299.41	C=CC(=O)N1CCN(CC1)C2CCN(CC=3C=CC=CC3)C2	1-[4-(1-benzylpyrrolidin-3-yl)piperazin-1-yl]prop-2-en-1-one	15.1733
1198	Z2738283457	C11H13NOS	207.29	C=CC(=O)N1CC(CC=2C=CSC2)C1	1-{3-[(thiophen-3-yl)methyl]azetidin-1-yl}prop-2-en-1-one	8.28378
1199	Z2285378093	C8H13N3O2	183.20	CNC(=O)NC1CN(C1)C(=O)C=C	3-methyl-1-[1-(prop-2-enoyl)azetidin-3-yl]urea	20.0533
1200	Z3024762612	C10H15NO2	181.23	COCC1=CCN(CC1)C(=O)C=C	1-[4-(methoxymethyl)-1,2,3,6-tetrahydropyridin-1-yl]prop-2-en-1-one	11.2501
1201	Z2285377739	C13H23NO2	225.32	CC(C)(CNC(=O)C=C)CC1CCOCC1	N-[2,2-dimethyl-3-(oxan-4-yl)propyl]prop-2-enamide	3.78648
1202	Z2285377992	C11H13F3N4OS	306.30	FC(F)(F)C1=NN=C(S1)N2CCCN(CC2)C(=O)C=C	1-{4-[5-(trifluoromethyl)-1,3,4-thiadiazol-2-yl]-1,4-diazepan-1-yl}prop-2-en-1-one	3.88217
1203	Z2738283604	C12H19NO2	209.28	COC1C(C)C(NC(=O)C=C)C21CCC2	N-{3-methoxy-2-methylspiro[3.3]heptan-1-yl}prop-2-enamide	50.0034
1204	Z3024763478	C10H18N2O3S	246.32	CC1(C)CN(CCN1C(=O)C=C)S(=O)(=O)C	1-(4-methanesulfonyl-2,2-dimethylpiperazin-1-yl)prop-2-en-1-one	4.45629
1205	Z2738285526	C12H15NO2S	237.31	CC(NC(=O)C=C)C1OCCC=2SC=CC12	N-(1-{4H,6H,7H-thieno[3,2-c]pyran-4-yl}ethyl)prop-2-enamide	5.79591
1206	Z2713012740	C11H18N2O3	226.27	CN(CC(=O)N[C@H]1CCCOC1)C(=O)C=C	N-methyl-N-({[(3S)-oxan-3-yl]carbamoyl}methyl)prop-2-enamide	7.23122
1207	Z2285377695	C12H17N3O2	235.28	CC1=NOC(=N1)C2CCC(CC2)NC(=O)C=C	N-[4-(3-methyl-1,2,4-oxadiazol-5-yl)cyclohexyl]prop-2-enamide	4.64767
1208	Z2738282442	C9H12N2O2	180.20	NC(=O)C1(CC2C1)N(C2)C(=O)C=C	2-(prop-2-enoyl)-2-azabicyclo[2.1.1]hexane-1-carboxamide	1.29861
1209	Z2738285564	C11H14N2O2S	238.30	C=CC(=O)NC1=NC(=CS1)C2CCOCC2	N-[4-(oxan-4-yl)-1,3-thiazol-2-yl]prop-2-enamide	14.5035
1210	Z2285377507	C12H12N4O2	244.24	C=CC(=O)NCCC1=NOC(=N1)C=2C=CC=CN2	N-{2-[5-(pyridin-2-yl)-1,2,4-oxadiazol-3-yl]ethyl}prop-2-enamide	10.963
1211	Z2285377790	C14H17NO	215.29	C=CC(=O)NCCC1CC=2C=CC=CC2C1	N-[2-(2,3-dihydro-1H-inden-2-yl)ethyl]prop-2-enamide	7.32691
1212	Z2732399313	C11H16N2O2	208.25	CC(C)C1=NC(C)=C(CNC(=O)C=C)O1	N-{[4-methyl-2-(propan-2-yl)-1,3-oxazol-5-yl]methyl}prop-2-enamide	13.3552
1213	Z2285377881	C10H13F3N2O2	250.21	FC(F)(F)CC(=O)NC1CCN(C1)C(=O)C=C	3,3,3-trifluoro-N-[1-(prop-2-enoyl)pyrrolidin-3-yl]propanamide	10.3889
1214	Z2285378128	C12H17NO2	207.26	COC1C2CC3CN(C1C3C2)C(=O)C=C	1-{2-methoxy-4-azatricyclo[4.2.1.0?,?]nonan-4-yl}prop-2-en-1-one	12.1113
1215	Z3024765740	C11H17F2NO	217.25	CC(NC(=O)C=C)C1CCC(F)(F)CC1	N-[1-(4,4-difluorocyclohexyl)ethyl]prop-2-enamide	5.8916
1216	Z2517207942	C10H17N3O2	211.26	CN(C)C(=O)N1CCN(CC1)C(=O)C=C	N,N-dimethyl-4-(prop-2-enoyl)piperazine-1-carboxamide	-1.572
1217	Z2285378034	C9H13NO	151.20	C=CC(=O)NC1[C@@H]2CCC[C@H]12	N-[(1R,5S)-bicyclo[3.1.0]hexan-6-yl]prop-2-enamide	1.3943
1218	Z3024763195	C9H15NOS	185.28	CC1CCN(CCS1)C(=O)C=C	1-(7-methyl-1,4-thiazepan-4-yl)prop-2-en-1-one	5.41316
1219	Z2285378189	C13H16N2O	216.27	CC=1C=CC=NC1C2(CNC(=O)C=C)CC2	N-{[1-(3-methylpyridin-2-yl)cyclopropyl]methyl}prop-2-enamide	1.58567
1220	Z3024765454	C8H13NO3	171.19	CO[C@@H]1COC[C@H]1NC(=O)C=C |&1:2,6,r|	rac-N-[(3R,4S)-4-methoxyoxolan-3-yl]prop-2-enamide	5.31748
1221	Z2285378185	C10H15NO2	181.23	OCC1CC2CCC1N2C(=O)C=C	1-[2-(hydroxymethyl)-7-azabicyclo[2.2.1]heptan-7-yl]prop-2-en-1-one	5.31748
1222	Z2738284037	C11H17F2NO	217.25	FC1(F)CCCCC(CNC(=O)C=C)C1	N-[(3,3-difluorocycloheptyl)methyl]prop-2-enamide	6.17866
1223	Z1938225576	C8H11N3O3	197.19	C=CC(=O)NCCN1C(=O)CNC1=O	N-[2-(2,5-dioxoimidazolidin-1-yl)ethyl]prop-2-enamide	12.8768
1224	Z3024762553	C10H12N2OS2	240.34	C=CC(=O)N1CCSCC1C2=NC=CS2	1-[3-(1,3-thiazol-2-yl)thiomorpholin-4-yl]prop-2-en-1-one	4.55198
1225	Z2568771995	C12H17N3O3	251.28	CC(C)C1=NN=C(O1)C2COCCN2C(=O)C=C	1-{3-[5-(propan-2-yl)-1,3,4-oxadiazol-2-yl]morpholin-4-yl}prop-2-en-1-one	10.0062
1226	Z2738285026	C14H18N2O	230.30	CN1CC(CNC(=O)C=C)CC=2C=CC=CC12	N-[(1-methyl-1,2,3,4-tetrahydroquinolin-3-yl)methyl]prop-2-enamide	13.5466
1227	Z1938142505	C13H14FNO2	235.25	FC=1C=CC=CC1C2CN(CCO2)C(=O)C=C	1-[2-(2-fluorophenyl)morpholin-4-yl]prop-2-en-1-one	9.24065
1228	Z3024767160	C9H13NO	151.20	C=CC(=O)NCC1CCC=C1	N-[(cyclopent-2-en-1-yl)methyl]prop-2-enamide	7.32691
1229	Z1938258236	C9H13NO	151.20	C=CC(=O)NC1CCC=CC1	N-(cyclohex-3-en-1-yl)prop-2-enamide	18.2353
1230	Z2517212603	C10H15NO3S	229.29	C=CC(=O)N(C1CC1)C2CCS(=O)(=O)C2	N-cyclopropyl-N-(1,1-dioxo-1??-thiolan-3-yl)prop-2-enamide	10.2932
1231	Z2285377976	C13H13FN2O3	264.25	FC=1C=CC=C(NC(=O)OC2CN(C2)C(=O)C=C)C1	1-(prop-2-enoyl)azetidin-3-yl N-(3-fluorophenyl)carbamate	3.97786
1232	Z2708111611	C13H17N3O3	263.29	CN(CC(=O)NC=1C=C(C)C(=O)N(C)C1)C(=O)C=C	N-{[(1,5-dimethyl-6-oxo-1,6-dihydropyridin-3-yl)carbamoyl]methyl}-N-methylprop-2-enamide	54.5007
1233	Z2517215672	C11H17NO	179.25	C=CC(=O)N1CCC2(CCCC2)C1	1-{2-azaspiro[4.4]nonan-2-yl}prop-2-en-1-one	2.44686
1234	Z2285377866	C14H15N3O	241.28	C=CC(=O)N1CCC(C1)N2N=CC=3C=CC=CC23	1-[3-(1H-indazol-1-yl)pyrrolidin-1-yl]prop-2-en-1-one	5.41316
1235	Z2738286498	C15H15N3O	253.29	C=CC(=O)N1CCC2=C(C1)N=CN2C=3C=CC=CC3	1-{1-phenyl-1H,4H,5H,6H,7H-imidazo[4,5-c]pyridin-5-yl}prop-2-en-1-one	2.63823
1236	Z2738284599	C11H9F2NO2	225.19	FC=1C=C2OCC(NC(=O)C=C)C2=C(F)C1	N-(4,6-difluoro-2,3-dihydro-1-benzofuran-3-yl)prop-2-enamide	3.21236
1237	Z2738282707	C10H10N2O2	190.19	C=CC(=O)N1CCOC=2N=CC=CC12	1-{1H,2H,3H-pyrido[2,3-b][1,4]oxazin-1-yl}prop-2-en-1-one	19.9576
1238	Z2285378140	C12H13ClN2O	236.69	ClC=1C=C(C=CN1)C(NC(=O)C=C)C2CC2	N-[(2-chloropyridin-4-yl)(cyclopropyl)methyl]prop-2-enamide	4.26492
1239	Z2738282628	C10H9N3O	187.19	C=CC(=O)NC=1C=C2C=CC=CN2N1	N-{pyrazolo[1,5-a]pyridin-2-yl}prop-2-enamide	30.1962
1240	Z2517217566	C12H17N3O	219.28	C=CC(=O)NCC=1C=CN(N1)C2CCCC2	N-[(1-cyclopentyl-1H-pyrazol-3-yl)methyl]prop-2-enamide	2.25548
1241	Z2738285456	C12H16N2OS	236.33	CC1=CN=C(S1)C2CCN(CC2)C(=O)C=C	1-[4-(5-methyl-1,3-thiazol-2-yl)piperidin-1-yl]prop-2-en-1-one	1.87274
1242	Z2738286080	C13H18N4O	246.30	C=CC(=O)N1CCC[C@H]1CN2C=C(N=N2)C3CC3	1-[(2S)-2-[(4-cyclopropyl-1H-1,2,3-triazol-1-yl)methyl]pyrrolidin-1-yl]prop-2-en-1-one	7.51828
1243	Z2285377714	C10H15N3OS	225.31	CC(C)(C)C1=NN=C(CNC(=O)C=C)S1	N-[(5-tert-butyl-1,3,4-thiadiazol-2-yl)methyl]prop-2-enamide	10.3889
1244	Z2285378027	C12H14F3N3O	273.25	FC(F)(F)C1=CN=C(N1)C2CCCN(C2)C(=O)C=C	1-{3-[5-(trifluoromethyl)-1H-imidazol-2-yl]piperidin-1-yl}prop-2-en-1-one	9.81478
1245	Z2738286235	C12H15N3O3	249.26	OC(=O)C=1C=NN(C1)C2CCCN(C2)C(=O)C=C	1-[1-(prop-2-enoyl)piperidin-3-yl]-1H-pyrazole-4-carboxylic acid	9.81478
1246	Z2517208323	C11H14N2O2	206.24	CC=1C=C(ON1)C2CCCN2C(=O)C=C	1-[2-(3-methyl-1,2-oxazol-5-yl)pyrrolidin-1-yl]prop-2-en-1-one	10.7716
1247	Z2285378224	C12H17NO	191.26	C=CC(=O)NCCC1C[C@H]2C[C@@H]1C=C2	N-{2-[(1S,4S)-bicyclo[2.2.1]hept-5-en-2-yl]ethyl}prop-2-enamide	5.79591
1248	Z3024764772	C8H12N2O2	168.19	CC1=NOC(CNC(=O)C=C)C1	N-[(3-methyl-4,5-dihydro-1,2-oxazol-5-yl)methyl]prop-2-enamide	-1.18926
1249	Z2285377659	C12H20N2O3S	272.36	C=CC(=O)NC1CCC(CC1)N2CCCS2(=O)=O	N-[4-(1,1-dioxo-1??,2-thiazolidin-2-yl)cyclohexyl]prop-2-enamide	5.22179
1250	Z2848645107	C7H9F2NO	161.14	FC1(F)CC(C1)NC(=O)C=C	N-(3,3-difluorocyclobutyl)prop-2-enamide	3.49942
1251	Z2285377967	C11H16N4O2	236.27	CCN1C=NN=C1C2CN(CCO2)C(=O)C=C	1-[2-(4-ethyl-4H-1,2,4-triazol-3-yl)morpholin-4-yl]prop-2-en-1-one	1.87274
1252	Z1937847795	C9H15NO3S	217.28	CCN(C1CCS(=O)(=O)C1)C(=O)C=C	N-(1,1-dioxo-1??-thiolan-3-yl)-N-ethylprop-2-enamide	-4.05987
1253	Z2285377748	C14H15NO	213.27	C=CC(=O)NCC1C2CC=3C=CC=CC3C12	N-({1H,1aH,6H,6aH-cyclopropa[a]inden-1-yl}methyl)prop-2-enamide	22.4455
1254	Z2517212294	C12H16N2OS	236.33	CC1=CSC(=N1)C2CCCCN2C(=O)C=C	1-[2-(4-methyl-1,3-thiazol-2-yl)piperidin-1-yl]prop-2-en-1-one	8.28378
1255	Z2285377380	C13H17N3O4	279.29	C=CC(=O)N1CCN(CC1)C(=O)CN2C(=O)CCC2=O	1-{2-oxo-2-[4-(prop-2-enoyl)piperazin-1-yl]ethyl}pyrrolidine-2,5-dione	6.08297
1256	Z2693921712	C14H19N3O	245.32	CN1CC[C@@H](CNC(=O)C=C)[C@@H]1C=2C=CC=NC2 |&1:4,11,r|	rac-N-{[(2R,3S)-1-methyl-2-(pyridin-3-yl)pyrrolidin-3-yl]methyl}prop-2-enamide	8.57084
1257	Z1938423586	C11H18N2O3	226.27	CN(C)C(=O)C1CCC(CNC(=O)C=C)O1	N,N-dimethyl-5-[(prop-2-enamido)methyl]oxolane-2-carboxamide	6.6571
1258	Z2285377874	C13H16N2O	216.27	C=CC(=O)N1CCC(CC=2C=CN=CC2)C1	1-{3-[(pyridin-4-yl)methyl]pyrrolidin-1-yl}prop-2-en-1-one	6.08297
1259	Z2285377421	C9H16N2O4S	248.29	C=CC(=O)NCCS(=O)(=O)N1CCOCC1	N-[2-(morpholine-4-sulfonyl)ethyl]prop-2-enamide	6.17866
1260	Z3024762251	C9H15NO2	169.22	CC1OCCC1(C)NC(=O)C=C	N-(2,3-dimethyloxolan-3-yl)prop-2-enamide	6.75279
1261	Z2285377472	C11H17N3O3	239.27	CNC(=O)C1CCCN1C(=O)CNC(=O)C=C	N-methyl-1-[2-(prop-2-enamido)acetyl]pyrrolidine-2-carboxamide	9.6234
1262	Z2285378129	C11H17NO3	211.25	C=CC(=O)N1CCOCC1C2CCCO2	1-[3-(oxolan-2-yl)morpholin-4-yl]prop-2-en-1-one	11.4415
1263	Z2285378023	C9H11N3O2	193.20	CC1=NOC(=N1)C2CN(C2)C(=O)C=C	1-[3-(3-methyl-1,2,4-oxadiazol-5-yl)azetidin-1-yl]prop-2-en-1-one	9.14497
1264	Z2738286410	C13H14ClNO2	251.70	ClC=1C=CC=CC1CN(C2COC2)C(=O)C=C	N-[(2-chlorophenyl)methyl]-N-(oxetan-3-yl)prop-2-enamide	29.3134
1265	Z2732399419	C11H13NOS	207.29	C=CC(=O)N1CC(CC2=CC=CS2)C1	1-{3-[(thiophen-2-yl)methyl]azetidin-1-yl}prop-2-en-1-one	12.494
1266	Z2285378045	C15H22N4O2	290.36	CC1CCCN(C1)C(=O)C(NC(=O)C=C)C=2C=NN(C)C2	N-[1-(1-methyl-1H-pyrazol-4-yl)-2-(3-methylpiperidin-1-yl)-2-oxoethyl]prop-2-enamide	1.48999
1267	Z2285377386	C13H17N3O2S	279.35	CC1=CSC(NC(=O)C2CCCN(C2)C(=O)C=C)=N1	N-(4-methyl-1,3-thiazol-2-yl)-1-(prop-2-enoyl)piperidine-3-carboxamide	5.31748
1268	Z2285377913	C8H12N2O2	168.19	CNC(=O)C1CN(C1)C(=O)C=C	N-methyl-1-(prop-2-enoyl)azetidine-3-carboxamide	4.07354
1269	Z2848646022	C12H13NO2	203.23	C=CC(=O)N1CCCOC=2C=CC=CC12	1-(2,3,4,5-tetrahydro-1,5-benzoxazepin-5-yl)prop-2-en-1-one	4.83904
1270	Z2738283622	C9H10N2O2S	210.25	C=CC(=O)N1CC(C1)OC2=NC=CS2	1-[3-(1,3-thiazol-2-yloxy)azetidin-1-yl]prop-2-en-1-one	6.56141
1271	Z2732399345	C12H17N3O3	251.28	CCN1C=C(O[C@@H]2COC[C@@H]2NC(=O)C=C)C=N1	N-[(3S,4S)-4-[(1-ethyl-1H-pyrazol-4-yl)oxy]oxolan-3-yl]prop-2-enamide	6.37004
1272	Z2285377525	C14H15NO3S	277.33	C=CC(=O)N(CC=1C=CC=CC1)C2CS(=O)(=O)C=C2	N-benzyl-N-(1,1-dioxo-2,3-dihydro-1??-thiophen-3-yl)prop-2-enamide	16.0344
1273	Z2738286116	C12H16F3NO	247.25	FC(F)(F)C1CCN(CC21CCC2)C(=O)C=C	1-[9-(trifluoromethyl)-6-azaspiro[3.5]nonan-6-yl]prop-2-en-1-one	8.28378
1274	Z2517212777	C12H19NO2S	241.34	C=CC(=O)N(CC1CCCO1)C2CCSC2	N-[(oxolan-2-yl)methyl]-N-(thiolan-3-yl)prop-2-enamide	10.5803
1275	Z1938129698	C16H21NO2	259.34	COC=1C=CC=CC1CC2CCN(CC2)C(=O)C=C	1-{4-[(2-methoxyphenyl)methyl]piperidin-1-yl}prop-2-en-1-one	7.23122
1276	Z2738282499	C10H15NO2	181.23	C=CC(=O)N1C2CCCC1COC2	1-{3-oxa-9-azabicyclo[3.3.1]nonan-9-yl}prop-2-en-1-one	9.14497
1277	Z2738283480	C11H10ClNO	207.65	ClC=1C=CC=2N(CCC2C1)C(=O)C=C	1-(5-chloro-2,3-dihydro-1H-indol-1-yl)prop-2-en-1-one	9.14497
1278	Z2285377579	C12H12N4O	228.24	C=CC(=O)NCC=1C=CC=C(C1)N2C=NC=N2	N-{[3-(1H-1,2,4-triazol-1-yl)phenyl]methyl}prop-2-enamide	10.2932
1279	Z2738287102	C13H17FN4O	264.29	CN(C[C@@H]1C[C@H](F)CN1C=2C=CN=CN2)C(=O)C=C	N-{[(2S,4S)-4-fluoro-1-(pyrimidin-4-yl)pyrrolidin-2-yl]methyl}-N-methylprop-2-enamide	8.18809
1280	Z1938384810	C10H15NO2S	213.29	C=CC(=O)N1CCSC2COCCC21	1-{octahydropyrano[3,4-b][1,4]thiazin-1-yl}prop-2-en-1-one	-2.52888
1281	Z2285378123	C12H16N4O2	248.28	CN1C=C(C=N1)[C@H]2CN(C[C@@H]2C(=O)N)C(=O)C=C	(3R,4S)-4-(1-methyl-1H-pyrazol-4-yl)-1-(prop-2-enoyl)pyrrolidine-3-carboxamide	-0.997881
1282	Z2738283910	C14H17NO	215.29	CC1(C)CCN(C(=O)C=C)C=2C=CC=CC21	1-(4,4-dimethyl-1,2,3,4-tetrahydroquinolin-1-yl)prop-2-en-1-one	-0.136696
1283	Z2285377347	C14H16N6O	284.31	C=CC(=O)N1CCN(CC1)C2=NN=NN2C=3C=CC=CC3	1-[4-(1-phenyl-1H-1,2,3,4-tetrazol-5-yl)piperazin-1-yl]prop-2-en-1-one	3.11667
1284	Z2517216184	C12H19NO3	225.28	C=CC(=O)N1CCC(CC1)OC2CCOC2	1-[4-(oxolan-3-yloxy)piperidin-1-yl]prop-2-en-1-one	3.78648
1285	Z2285378118	C13H21NO3	239.31	CC1(O)CCOCC1C2CCCN2C(=O)C=C	1-[2-(4-hydroxy-4-methyloxan-3-yl)pyrrolidin-1-yl]prop-2-en-1-one	3.59511
1286	Z2848644279	C7H8N2OS	168.21	C=CC(=O)NCC1=CSC=N1	N-[(1,3-thiazol-4-yl)methyl]prop-2-enamide	4.74335
1287	Z2285378013	C9H13N5O	207.23	CC(NC(=O)C=C)C1=NN=NN1C2CC2	N-[1-(1-cyclopropyl-1H-1,2,3,4-tetrazol-5-yl)ethyl]prop-2-enamide	5.1261
1288	Z2517206173	C11H13NOS	207.29	CC1N(CCC=2SC=CC12)C(=O)C=C	1-{4-methyl-4H,5H,6H,7H-thieno[3,2-c]pyridin-5-yl}prop-2-en-1-one	2.9253
1289	Z2285377422	C10H12N2O3	208.21	C=CC(=O)N(C1CC1)C2CC(=O)NC2=O	N-cyclopropyl-N-(2,5-dioxopyrrolidin-3-yl)prop-2-enamide	9.14497
1290	Z1938182879	C8H10N2O2	166.17	C=CC(=O)N1CCOC(C1)C#N	4-(prop-2-enoyl)morpholine-2-carbonitrile	7.13553
1291	Z1938381692	C9H13NO2	167.20	OC[C@@H]1C[C@H](NC(=O)C=C)C=C1	N-[(1S,4R)-4-(hydroxymethyl)cyclopent-2-en-1-yl]prop-2-enamide	8.28378
1292	Z1938316169	C11H19NO2	197.27	COC1(C)CC(NC(=O)C=C)C1(C)C	N-(3-methoxy-2,2,3-trimethylcyclobutyl)prop-2-enamide	8.47516
1293	Z2285377902	C11H17NO2	195.25	C=CC(=O)NC1(CCOCC1)C2CC2	N-(4-cyclopropyloxan-4-yl)prop-2-enamide	7.03985
1294	Z2738283079	C11H16FNO	197.24	FC1(CCC2(CC1)NC(=O)C=C)CC2	N-{4-fluorobicyclo[2.2.2]octan-1-yl}prop-2-enamide	9.52772
1295	Z2285378176	C15H15NO3	257.28	COC=1C=CC=CC1C(NC(=O)C=C)C2=CC=CO2	N-[(furan-2-yl)(2-methoxyphenyl)methyl]prop-2-enamide	3.02098
1296	Z2738285312	C13H15FN2O	234.26	FC=1C=CC(=NC1)C2CCCCN2C(=O)C=C	1-[2-(5-fluoropyridin-2-yl)piperidin-1-yl]prop-2-en-1-one	0.150366
1297	Z2520745752	C16H18N4O	282.34	C=CC(=O)N1CCCC(C1)C2=NC(=NN2)C=3C=CC=CC3	1-[3-(3-phenyl-1H-1,2,4-triazol-5-yl)piperidin-1-yl]prop-2-en-1-one	1.87274
1298	Z2517213157	C10H17NO2	183.24	CN(CC1CCCOC1)C(=O)C=C	N-methyl-N-[(oxan-3-yl)methyl]prop-2-enamide	3.49942
1299	Z275600992	C12H10N2O3S	262.28	C=CC(=O)NC1=NC=2C=C3OCCOC3=CC2S1	N-{10,13-dioxa-4-thia-6-azatricyclo[7.4.0.0?,?]trideca-1(9),2,5,7-tetraen-5-yl}prop-2-enamide	1.48999
1300	Z1938391484	C14H17NO3	247.28	COC=1C=C2CC(C)OC2=CC1CNC(=O)C=C	N-[(5-methoxy-2-methyl-2,3-dihydro-1-benzofuran-6-yl)methyl]prop-2-enamide	3.88217
1301	Z2738284789	C13H12N2O2	228.24	CN1C(=O)C=CC=2C=CC(NC(=O)C=C)=CC12	N-(1-methyl-2-oxo-1,2-dihydroquinolin-7-yl)prop-2-enamide	7.32691
1302	Z3247353370	C11H14N4O3	250.25	OC(=O)C1=CN(N=N1)C2CCCN(C2)C(=O)C=C	1-[1-(prop-2-enoyl)piperidin-3-yl]-1H-1,2,3-triazole-4-carboxylic acid	12.3983
1303	Z1937931567	C10H13N3O3	223.22	CN(CC(=O)NC=1C=C(C)ON1)C(=O)C=C	N-methyl-N-{[(5-methyl-1,2-oxazol-3-yl)carbamoyl]methyl}prop-2-enamide	7.51828
1304	Z3247353336	C13H16N2O3S	280.34	CC=1N=C(SC1C(=O)O)C2CCN(CC2)C(=O)C=C	4-methyl-2-[1-(prop-2-enoyl)piperidin-4-yl]-1,3-thiazole-5-carboxylic acid	5.41316
1305	Z2738286134	C13H17N3O2	247.29	C=CC(=O)NC=1C=CC=C(CN2CCOCC2)N1	N-{6-[(morpholin-4-yl)methyl]pyridin-2-yl}prop-2-enamide	10.7501
1306	Z3247353458	C12H14N2O3S	266.31	OC(=O)C1=CSC(=N1)C2CCN(CC2)C(=O)C=C	2-[1-(prop-2-enoyl)piperidin-4-yl]-1,3-thiazole-4-carboxylic acid	3.49942
1307	Z2738285678	C12H10F3NO	241.20	FC(F)(F)C=1C=CC=C2N(CCC21)C(=O)C=C	1-[4-(trifluoromethyl)-2,3-dihydro-1H-indol-1-yl]prop-2-en-1-one	5.03041
1308	Z3247353452	C13H13NO3	231.24	OC(=O)C=1C=CC=2CN(CCC2C1)C(=O)C=C	2-(prop-2-enoyl)-1,2,3,4-tetrahydroisoquinoline-6-carboxylic acid	12.5897
1309	Z1937953670	C13H14FNO	219.25	FC=1C=CC(=CC1)C2(CNC(=O)C=C)CC2	N-{[1-(4-fluorophenyl)cyclopropyl]methyl}prop-2-enamide	9.52772
1310	Z3247353415	C10H12N4O3	236.22	OC(=O)C1=CN(N=N1)C2CCN(C2)C(=O)C=C	1-[1-(prop-2-enoyl)pyrrolidin-3-yl]-1H-1,2,3-triazole-4-carboxylic acid	10.676
1311	Z2285378209	C9H14N4O	194.23	CN1N=CC(CCCNC(=O)C=C)=N1	N-[3-(2-methyl-2H-1,2,3-triazol-4-yl)propyl]prop-2-enamide	5.98729
1312	Z1938095856	C11H16N2O2S	240.32	C=CC(=O)N1CSCC1C(=O)N2CCCC2	1-[4-(pyrrolidine-1-carbonyl)-1,3-thiazolidin-3-yl]prop-2-en-1-one	29.2178
1313	Z1938448239	C12H16N2O2	220.26	CN1C=CC=C1C2COCCN2C(=O)C=C	1-[3-(1-methyl-1H-pyrrol-2-yl)morpholin-4-yl]prop-2-en-1-one	7.4226
1314	Z2517207991	C13H21NO	207.31	CC1CCN(C2CCCCC12)C(=O)C=C	1-(4-methyl-decahydroquinolin-1-yl)prop-2-en-1-one	9.24065
1315	Z2285377608	C14H21N3O	247.33	CC=1C=C(C)N(CC2CCN(CC2)C(=O)C=C)N1	1-{4-[(3,5-dimethyl-1H-pyrazol-1-yl)methyl]piperidin-1-yl}prop-2-en-1-one	1.10724
1316	Z2517211725	C14H17NO	215.29	CC=1C=CC=CC1C2CCN(C2)C(=O)C=C	1-[3-(2-methylphenyl)pyrrolidin-1-yl]prop-2-en-1-one	1.58567
1317	Z2285377677	C11H18N2O2	210.27	NC(=O)C1CCC(CNC(=O)C=C)CC1	4-[(prop-2-enamido)methyl]cyclohexane-1-carboxamide	11.8242
1318	Z1938026491	C12H12ClNO2	237.68	ClC=1C=CC=C2C(CCOC12)NC(=O)C=C	N-(8-chloro-3,4-dihydro-2H-1-benzopyran-4-yl)prop-2-enamide	7.4226
1319	Z2285377462	C15H20N2O2	260.33	CC(C)(C)NC(=O)C=1C=CC=C(CNC(=O)C=C)C1	N-tert-butyl-3-[(prop-2-enamido)methyl]benzamide	9.52772
1320	Z2517214241	C10H16N2O2	196.24	CC(C)N1CCC(NC(=O)C=C)C1=O	N-[2-oxo-1-(propan-2-yl)pyrrolidin-3-yl]prop-2-enamide	5.41316
1321	Z2285377932	C8H10N2O2	166.17	C=CC(=O)NC1(CCOC1)C#N	N-(3-cyanooxolan-3-yl)prop-2-enamide	2.25548
1322	Z2738285525	C12H15NO2S	237.31	C=CC(=O)NC1CCOC(C1)C2=CC=CS2	N-[2-(thiophen-2-yl)oxan-4-yl]prop-2-enamide	6.75279
1323	Z2285377869	C9H13N5O3S	271.29	C=CC(=O)N1CCN(CC1)S(=O)(=O)C2=NN=CN2	1-[4-(4H-1,2,4-triazole-3-sulfonyl)piperazin-1-yl]prop-2-en-1-one	4.3606
1324	Z3024765618	C14H17NO	215.29	CC1CN(CCC=2C=CC=CC12)C(=O)C=C	1-(1-methyl-2,3,4,5-tetrahydro-1H-3-benzazepin-3-yl)prop-2-en-1-one	4.64767
1325	Z2285377973	C13H16N6O	272.30	CC=1N=C2C=NC=C(N3CCN(CC3)C(=O)C=C)N2N1	1-(4-{2-methyl-[1,2,4]triazolo[1,5-a]pyrazin-5-yl}piperazin-1-yl)prop-2-en-1-one	6.75279
1326	Z2738282150	C8H12FNO	157.18	CC1(F)CC(C1)NC(=O)C=C	N-(3-fluoro-3-methylcyclobutyl)prop-2-enamide	0.437427
1327	Z2285377550	C12H15NOS	221.31	CC1(CC1CNC(=O)C=C)C2=CC=CS2	N-{[2-methyl-2-(thiophen-2-yl)cyclopropyl]methyl}prop-2-enamide	8.95359
1328	Z3247353446	C16H19NO3	273.32	CC=1C=CC=C(C1)C2(CCN(CC2)C(=O)C=C)C(=O)O	4-(3-methylphenyl)-1-(prop-2-enoyl)piperidine-4-carboxylic acid	0.628802
1329	Z2285377509	C14H15N5O2	285.30	C=CC(=O)N1CCCCC1C2=NC(=NO2)C=3N=CC=CN3	1-{2-[3-(pyrimidin-2-yl)-1,2,4-oxadiazol-5-yl]piperidin-1-yl}prop-2-en-1-one	4.26492
1330	Z2738285955	C14H15NO3	245.27	OC(=O)C=1C=CC=2CCN(CCC2C1)C(=O)C=C	3-(prop-2-enoyl)-2,3,4,5-tetrahydro-1H-3-benzazepine-7-carboxylic acid	4.83904
1331	Z2285377779	C15H20N2O2S	292.39	C=CC(=O)NC1(CCCCC1)C(=O)NCC2=CC=CS2	1-(prop-2-enamido)-N-[(thiophen-2-yl)methyl]cyclohexane-1-carboxamide	3.88217
1332	Z2285378204	C14H19N3O2S	293.38	CC(=O)N1CCC(CC1)N(CC2=CN=CS2)C(=O)C=C	N-(1-acetylpiperidin-4-yl)-N-[(1,3-thiazol-5-yl)methyl]prop-2-enamide	5.1261
1333	Z2693798289	C13H13NO3	231.24	C=CC(=O)N1CCC2(C1)OC=3C=CC=CC3O2	1-{spiro[1,3-benzodioxole-2,3'-pyrrolidin]-1'-yl}prop-2-en-1-one	6.75279
1334	Z2738284697	C11H18N2O3	226.27	COCCN1CCCN(CC1=O)C(=O)C=C	1-(2-methoxyethyl)-4-(prop-2-enoyl)-1,4-diazepan-2-one	8.66653
1335	Z2517216898	C10H13N3O	191.22	C=CC(=O)NC1CCC=2C=NNC2C1	N-(4,5,6,7-tetrahydro-1H-indazol-6-yl)prop-2-enamide	31.9185
1336	Z2738286315	C12H14N2O4	250.25	OC(=O)C1=CC(=NO1)C2CCN(CC2)C(=O)C=C	3-[1-(prop-2-enoyl)piperidin-4-yl]-1,2-oxazole-5-carboxylic acid	7.61397
1337	Z2285378187	C12H13N3O	215.25	CN1N=CC=2C=CC(CNC(=O)C=C)=CC12	N-[(1-methyl-1H-indazol-6-yl)methyl]prop-2-enamide	2.82961
1338	Z3247353393	C16H19NO3	273.32	CC=1C=CC(=CC1)C2(CCN(CC2)C(=O)C=C)C(=O)O	4-(4-methylphenyl)-1-(prop-2-enoyl)piperidine-4-carboxylic acid	7.61397
1339	Z2285377810	C9H14N2O3	198.21	NC(=O)C1(CCCOC1)NC(=O)C=C	3-(prop-2-enamido)oxane-3-carboxamide	3.40373
1340	Z3247353378	C14H15NO3	245.27	OC(=O)C1(CCN(C1)C(=O)C=C)C=2C=CC=CC2	3-phenyl-1-(prop-2-enoyl)pyrrolidine-3-carboxylic acid	7.90103
1341	Z2285377596	C13H19N3O	233.30	CC(C)N1N=CC=2CCC(CC21)NC(=O)C=C	N-[1-(propan-2-yl)-4,5,6,7-tetrahydro-1H-indazol-6-yl]prop-2-enamide	16.0344
1342	Z2738282863	C11H15NO2	193.24	C=CC(=O)N1CC2C3COCC3C2C1	1-{4-oxa-9-azatricyclo[5.3.0.0?,?]decan-9-yl}prop-2-en-1-one	10.676
1343	Z2285377318	C14H15N3O	241.28	C=CC(=O)NCCC=1C=CC(=CC1)N2C=CC=N2	N-{2-[4-(1H-pyrazol-1-yl)phenyl]ethyl}prop-2-enamide	5.22179
1344	Z2517212577	C12H21NO	195.30	CC(C)C1CCCCC1NC(=O)C=C	N-[2-(propan-2-yl)cyclohexyl]prop-2-enamide	1.10724
1345	Z2693798267	C12H16N2O	204.26	CCC1N(CCN2C=CC=C12)C(=O)C=C	1-{1-ethyl-1H,2H,3H,4H-pyrrolo[1,2-a]pyrazin-2-yl}prop-2-en-1-one	2.1598
1346	Z3024766737	C10H16FNO	185.23	FCCC1CCN(CC1)C(=O)C=C	1-[4-(2-fluoroethyl)piperidin-1-yl]prop-2-en-1-one	5.31748
1347	Z2285378143	C11H18N2O3S	258.33	C=CC(=O)N[C@@H]1CCCN(C1)S(=O)(=O)C2CC2	N-[(3R)-1-(cyclopropanesulfonyl)piperidin-3-yl]prop-2-enamide	2.73392
1348	Z3024767493	C8H10F3NOS	225.23	FC(F)(F)C1CN(CCS1)C(=O)C=C	1-[2-(trifluoromethyl)thiomorpholin-4-yl]prop-2-en-1-one	3.30804
1349	Z2738286022	C14H19N3O	245.32	C=CC(=O)NCC1CCN(CC1)C=2C=CN=CC2	N-{[1-(pyridin-4-yl)piperidin-4-yl]methyl}prop-2-enamide	15.2689
1350	Z3024762703	C9H14N2O2	182.21	CC1N(CCN(C)C1=O)C(=O)C=C	1,3-dimethyl-4-(prop-2-enoyl)piperazin-2-one	7.80534
1351	Z2285377669	C9H12N4O	192.21	CC=1N=C2CN(CCN2N1)C(=O)C=C	1-{2-methyl-5H,6H,7H,8H-[1,2,4]triazolo[1,5-a]pyrazin-7-yl}prop-2-en-1-one	12.3983
1352	Z1938109397	C8H13NOS	171.25	C=CC(=O)NC1CCSCC1	N-(thian-4-yl)prop-2-enamide	3.21236
1353	Z2285378050	C9H11NO3S2	245.31	C=CC(=O)NCCS(=O)(=O)C1=CC=CS1	N-[2-(thiophene-2-sulfonyl)ethyl]prop-2-enamide	4.3606
1354	Z2517215952	C11H18N2O2	210.27	CNC(=O)CC1CCN(CC1)C(=O)C=C	N-methyl-2-[1-(prop-2-enoyl)piperidin-4-yl]acetamide	5.79591
1355	Z2285377935	C14H14FN3O	259.27	CN1C=C(C=N1)C(NC(=O)C=C)C=2C=CC(F)=CC2	N-[(4-fluorophenyl)(1-methyl-1H-pyrazol-4-yl)methyl]prop-2-enamide	7.70966
1356	Z3024766628	C8H13NO2	155.19	CO[C@H]1C[C@@H](C1)NC(=O)C=C	N-[(1r,3r)-3-methoxycyclobutyl]prop-2-enamide	5.98729
1357	Z2517215210	C11H17N3O	207.27	C=CC(=O)NCC1CCN(CC#N)CC1	N-{[1-(cyanomethyl)piperidin-4-yl]methyl}prop-2-enamide	9.24065
1358	Z2738285192	C9H16N2O3S	232.29	C[C@@H]1CN(CCN1S(=O)(=O)C)C(=O)C=C	1-[(3R)-4-methanesulfonyl-3-methylpiperazin-1-yl]prop-2-en-1-one	7.13553
1359	Z2517207696	C13H16N6O	272.30	CC=1C=C(N2CCN(CC2)C(=O)C=C)N3N=CN=C3N1	1-(4-{5-methyl-[1,2,4]triazolo[1,5-a]pyrimidin-7-yl}piperazin-1-yl)prop-2-en-1-one	8.09241
1360	Z3247353408	C13H17N3O3	263.29	CN1C=C(C(=O)O)C(=N1)C2CCCN(C2)C(=O)C=C	1-methyl-3-[1-(prop-2-enoyl)piperidin-3-yl]-1H-pyrazole-4-carboxylic acid	0.724489
1361	Z2285377940	C13H17N3O2	247.29	C=CC(=O)NCC=1C=CC=C(N1)N2CCOCC2	N-{[6-(morpholin-4-yl)pyridin-2-yl]methyl}prop-2-enamide	6.84847
1362	Z3247353351	C13H17N3O3	263.29	CC1=C(C=NN1C2CCN(CC2)C(=O)C=C)C(=O)O	5-methyl-1-[1-(prop-2-enoyl)piperidin-4-yl]-1H-pyrazole-4-carboxylic acid	7.23122
1363	Z826848510	C14H17N3O2	259.30	C=CC(=O)N1CCC(CC1)NC(=O)C=2C=CN=CC2	N-[1-(prop-2-enoyl)piperidin-4-yl]pyridine-4-carboxamide	7.61397
1364	Z2285377690	C14H14ClN3O	275.73	ClC=1C=CC(=CC1)C(CNC(=O)C=C)N2C=CC=N2	N-[2-(4-chlorophenyl)-2-(1H-pyrazol-1-yl)ethyl]prop-2-enamide	-2.81594
1365	Z2285378032	C16H20N2O2	272.34	CC1CCC=2C=CC=CC2N1C(=O)CCNC(=O)C=C	N-[3-(2-methyl-1,2,3,4-tetrahydroquinolin-1-yl)-3-oxopropyl]prop-2-enamide	5.8916
1366	Z3247353427	C13H17N3O3	263.29	CN1N=C(C=C1C(=O)O)C2CCN(CC2)C(=O)C=C	1-methyl-3-[1-(prop-2-enoyl)piperidin-4-yl]-1H-pyrazole-5-carboxylic acid	10.4846
1367	Z2285377909	C14H15NO2	229.27	CC=1OC=2C=CC=CC2C1CCNC(=O)C=C	N-[2-(2-methyl-1-benzofuran-3-yl)ethyl]prop-2-enamide	5.03041
1368	Z3247353343	C12H16N4O3	264.28	CN1N=NC(C(=O)O)=C1C2CCN(CC2)C(=O)C=C	1-methyl-5-[1-(prop-2-enoyl)piperidin-4-yl]-1H-1,2,3-triazole-4-carboxylic acid	5.22179
1369	Z2285377527	C11H13NO2	191.22	C=CC(=O)N1CCC(C1)C2=CC=CO2	1-[3-(furan-2-yl)pyrrolidin-1-yl]prop-2-en-1-one	6.84847
1370	Z2738282503	C10H15NO2	181.23	COC[C@H]1[C@@H]2CN(C[C@H]12)C(=O)C=C	1-[(1R,5S,6R)-6-(methoxymethyl)-3-azabicyclo[3.1.0]hexan-3-yl]prop-2-en-1-one	5.8916
1371	Z2285377614	C12H18N4O	234.29	CN1C=C(C=N1)N2CCCC(C2)NC(=O)C=C	N-[1-(1-methyl-1H-pyrazol-4-yl)piperidin-3-yl]prop-2-enamide	31.153
1372	Z2517215297	C13H18N2OS	250.35	CC=1N=C(SC1C)C2CCCN(C2)C(=O)C=C	1-[3-(4,5-dimethyl-1,3-thiazol-2-yl)piperidin-1-yl]prop-2-en-1-one	6.17866
1373	Z3024768839	C13H13N3O	227.26	C=CC(=O)NC=1C=CC=2CCN(CC#N)C2C1	N-[1-(cyanomethyl)-2,3-dihydro-1H-indol-6-yl]prop-2-enamide	10.1975
1374	Z2285378193	C15H16N2O2	256.29	C=CC(=O)N1CC(=O)NC=2C=CC=C3CCCC1C32	13-(prop-2-enoyl)-10,13-diazatricyclo[7.4.1.0?,??]tetradeca-5(14),6,8-trien-11-one	7.80534
1375	Z2738285188	C12H16N4O	232.28	C=CC(=O)NC1CCN(CC1)C=2C=CC=NN2	N-[1-(pyridazin-3-yl)piperidin-4-yl]prop-2-enamide	14.7905
1376	Z3024767167	C10H17NO	167.24	CC1(C)CC1(C)CNC(=O)C=C	N-[(1,2,2-trimethylcyclopropyl)methyl]prop-2-enamide	-4.34693
1377	Z2285378164	C14H17NO2	231.29	C=CC(=O)NC[C@H]1CC[C@@H](O1)C=2C=CC=CC2	N-{[(2R,5R)-5-phenyloxolan-2-yl]methyl}prop-2-enamide	2.73392
1378	Z2738286245	C14H16FNO2	249.28	COC=1C=CC(=CC1F)C2CCCN2C(=O)C=C	1-[2-(3-fluoro-4-methoxyphenyl)pyrrolidin-1-yl]prop-2-en-1-one	5.70023
1379	Z2285378083	C12H20N2O3S	272.36	C=CC(=O)N1CCC(CC1)S(=O)(=O)N2CCCC2	1-[4-(pyrrolidine-1-sulfonyl)piperidin-1-yl]prop-2-en-1-one	3.49942
1380	Z2517214256	C12H20N2O2	224.29	CN(C)C(=O)C1CCCC(C1)NC(=O)C=C	N,N-dimethyl-3-(prop-2-enamido)cyclohexane-1-carboxamide	2.63823
1381	Z2285377974	C14H21FN4O	280.34	CN(C[C@@H]1C[C@H](F)CN1CC2=NC=CN2C)C(=O)C=C	N-{[(2S,4S)-4-fluoro-1-[(1-methyl-1H-imidazol-2-yl)methyl]pyrrolidin-2-yl]methyl}-N-methylprop-2-enamide	-2.14613
1382	Z3024764407	C11H19NO2	197.27	CCOC1(C)CCN(CC1)C(=O)C=C	1-(4-ethoxy-4-methylpiperidin-1-yl)prop-2-en-1-one	8.18809
1383	Z2285378059	C15H18N2O2	258.31	CN(C(=O)C1CCN(C1)C(=O)C=C)C=2C=CC=CC2	N-methyl-N-phenyl-1-(prop-2-enoyl)pyrrolidine-3-carboxamide	9.6234
1384	Z2738283151	C10H17NO3	199.24	COCC1(C)CN(CCO1)C(=O)C=C	1-[2-(methoxymethyl)-2-methylmorpholin-4-yl]prop-2-en-1-one	-1.66769
1385	Z2732399352	C8H12N4O	180.20	CN1C=C(CCNC(=O)C=C)N=N1	N-[2-(1-methyl-1H-1,2,3-triazol-4-yl)ethyl]prop-2-enamide	10.3889
1386	Z2517206356	C10H16N2O2	196.24	CN(CC(=O)N1CCCC1)C(=O)C=C	N-methyl-N-[2-oxo-2-(pyrrolidin-1-yl)ethyl]prop-2-enamide	5.79591
1387	Z2285377950	C11H16N4O2	236.27	CN(C)C1=NOC(=N1)C2CCCN2C(=O)C=C	1-{2-[3-(dimethylamino)-1,2,4-oxadiazol-5-yl]pyrrolidin-1-yl}prop-2-en-1-one	5.50885
1388	Z1938445159	C11H18N2O2	210.27	CNC(=O)C1CCC(CC1)NC(=O)C=C	N-methyl-4-(prop-2-enamido)cyclohexane-1-carboxamide	10.1018
1389	Z1938378913	C13H15NO4	249.26	C=CC(=O)N1CCOCC1CC(=O)C2=CC=CO2	1-{3-[2-(furan-2-yl)-2-oxoethyl]morpholin-4-yl}prop-2-en-1-one	5.8916
1390	Z3024765308	C9H16N2O2	184.23	CON1CCC(CC1)NC(=O)C=C	N-(1-methoxypiperidin-4-yl)prop-2-enamide	11.7285
1391	Z2738323984	C13H12FN3O	245.25	FC=1C=CC(=CC1)C2=CNC(CNC(=O)C=C)=N2	N-{[4-(4-fluorophenyl)-1H-imidazol-2-yl]methyl}prop-2-enamide	8.66653
1392	Z1938110260	C11H19NO	181.27	CC1CCC(C)(CC1)NC(=O)C=C	N-(1,4-dimethylcyclohexyl)prop-2-enamide	29.1221
1393	Z2517211679	C12H14N4O2	246.26	C=CC(=O)N1CCN(CC1)C(=O)C=2C=NC=CN2	1-[4-(pyrazine-2-carbonyl)piperazin-1-yl]prop-2-en-1-one	1.20293
1394	Z2517214737	C10H15NO	165.23	C=CC(=O)NC1CC2CCC1C2	N-{bicyclo[2.2.1]heptan-2-yl}prop-2-enamide	3.11667
1395	Z2517213932	C13H22N2O2	238.32	C=CC(=O)NC1CCN(CC2CCCO2)CC1	N-{1-[(oxolan-2-yl)methyl]piperidin-4-yl}prop-2-enamide	1.77705
1396	Z3024767339	C12H19NO2	209.28	C=CC(=O)NCC1CCC2(CCC2)CO1	N-({6-oxaspiro[3.5]nonan-7-yl}methyl)prop-2-enamide	5.31748
1397	Z2517214447	C15H20N2O	244.33	CN(C)C1CCC=2C=CC=CC2C1NC(=O)C=C	N-[2-(dimethylamino)-1,2,3,4-tetrahydronaphthalen-1-yl]prop-2-enamide	6.75279
1398	Z2517211803	C15H18N4O	270.32	C=CC(=O)N1CCCN(CC1)C2=NC=3C=CC=CC3N2	1-[4-(1H-1,3-benzodiazol-2-yl)-1,4-diazepan-1-yl]prop-2-en-1-one	9.81478
1399	Z2517212941	C12H18N4O	234.29	CN1C=CN=C1CN2CCN(CC2)C(=O)C=C	1-{4-[(1-methyl-1H-imidazol-2-yl)methyl]piperazin-1-yl}prop-2-en-1-one	4.83904
1400	Z2738284532	C13H21NO2	223.31	CC1(C)CN(CC2(CCCC2)O1)C(=O)C=C	1-{7,7-dimethyl-6-oxa-9-azaspiro[4.5]decan-9-yl}prop-2-en-1-one	3.78648
1401	Z3377955697	C12H16N4O2	248.28	C=CC(=O)NC=1C=C(NN1)C(=O)N2CCCCC2	N-[5-(piperidine-1-carbonyl)-1H-pyrazol-3-yl]prop-2-enamide	18.3309
1402	Z1937740060	C11H19NO	181.27	C=CC(=O)NC1CCCCCCC1	N-cyclooctylprop-2-enamide	6.94416
1403	Z2738283632	C11H18N2O2	210.27	C=CC(=O)N1CC(CN2CCOCC2)C1	1-{3-[(morpholin-4-yl)methyl]azetidin-1-yl}prop-2-en-1-one	8.95359
1404	Z2738286233	C12H15N3O3	249.26	OC(=O)C=1C=CN(N1)C2CCCN(C2)C(=O)C=C	1-[1-(prop-2-enoyl)piperidin-3-yl]-1H-pyrazole-3-carboxylic acid	7.61397
1405	Z2517205871	C14H18N2O	230.30	CC=1C=C(C=CC1NC(=O)C=C)N2CCCC2	N-[2-methyl-4-(pyrrolidin-1-yl)phenyl]prop-2-enamide	6.37004
1406	Z2495463729	C15H18N2O2	258.31	NC(=O)C1(CCN(CC1)C(=O)C=C)C=2C=CC=CC2	4-phenyl-1-(prop-2-enoyl)piperidine-4-carboxamide	6.37004
1407	Z3024766542	C13H19N3O2	249.30	CC(C)N1N=CC=C1[C@@H]2OCC[C@H]2NC(=O)C=C |&1:8,12,r|	rac-N-[(2R,3R)-2-[1-(propan-2-yl)-1H-pyrazol-5-yl]oxolan-3-yl]prop-2-enamide	9.6234
1408	Z2738283165	C11H18FNO	199.26	CC(NC(=O)C=C)C1CCC(F)CC1	N-[1-(4-fluorocyclohexyl)ethyl]prop-2-enamide	-3.48575
1409	Z2732399298	C10H13N3O3	223.22	C=CC(=O)N1CCCC(C1)C2=NNC(=O)O2	5-[1-(prop-2-enoyl)piperidin-3-yl]-2,3-dihydro-1,3,4-oxadiazol-2-one	1.48999
1410	Z2732399382	C13H17N3O2S	279.35	CC(=O)NC1(CCN(C1)C(=O)C=C)C2=NC(C)=CS2	N-[3-(4-methyl-1,3-thiazol-2-yl)-1-(prop-2-enoyl)pyrrolidin-3-yl]acetamide	5.79591
1411	Z2732399337	C7H9N3OS	183.23	CC(NC(=O)C=C)C1=CSN=N1	N-[1-(1,2,3-thiadiazol-4-yl)ethyl]prop-2-enamide	10.0062
1412	Z2738283601	C12H19NO2	209.28	C=CC(=O)N1CCOCC2(CCCC2)C1	1-{7-oxa-10-azaspiro[4.6]undecan-10-yl}prop-2-en-1-one	2.25548
1413	Z2693798382	C8H13NO2	155.19	OCCC1(CC1)NC(=O)C=C	N-[1-(2-hydroxyethyl)cyclopropyl]prop-2-enamide	6.37004
1414	Z2738284204	C12H17N3O	219.28	CC=1C=CN(N1)C2CCN(CC2)C(=O)C=C	1-[4-(3-methyl-1H-pyrazol-1-yl)piperidin-1-yl]prop-2-en-1-one	-1.66769
1415	Z2285378075	C15H23NO2	249.34	CC1(C)CN(C[C@]2(C[C@@H]3CC[C@H]2C3)O1)C(=O)C=C	1-[(1S,2R,4R)-6',6'-dimethylspiro[bicyclo[2.2.1]heptane-2,2'-morpholin]-4'-yl]prop-2-en-1-one	10.2932
1416	Z2285377865	C14H24N2O	236.35	CC(NC(=O)C=C)C1CCCN(C1)C2CCC2	N-[1-(1-cyclobutylpiperidin-3-yl)ethyl]prop-2-enamide	0.724489
1417	Z2517212071	C13H16N2O3	248.27	C=CC(=O)N1CCCN(CC1)C(=O)C2=CC=CO2	1-[4-(furan-2-carbonyl)-1,4-diazepan-1-yl]prop-2-en-1-one	1.96842
1418	Z2517214007	C12H20N2O2	224.29	CC(NC(=O)C=C)C(=O)N1CCCCC1C	N-[1-(2-methylpiperidin-1-yl)-1-oxopropan-2-yl]prop-2-enamide	-0.997881
1419	Z826848564	C15H18N2O2	258.31	C=CC(=O)N1CCC(CC1)NC(=O)C=2C=CC=CC2	N-[1-(prop-2-enoyl)piperidin-4-yl]benzamide	4.45629
1420	Z3024764271	C12H21NO2	211.30	CCN(C1CCOC(C)(C)C1)C(=O)C=C	N-(2,2-dimethyloxan-4-yl)-N-ethylprop-2-enamide	8.37947
1421	Z2738284266	C12H12FNO2	221.22	FC=1C=CC=2CN(CCOC2C1)C(=O)C=C	1-(8-fluoro-2,3,4,5-tetrahydro-1,4-benzoxazepin-4-yl)prop-2-en-1-one	7.80534
1422	Z2285378080	C14H15N3O	241.28	C=CC(=O)N1CCC(CC1)(C#N)C=2C=CC=CN2	1-(prop-2-enoyl)-4-(pyridin-2-yl)piperidine-4-carbonitrile	12.5897
1423	Z2738283439	C10H13N3O2	207.22	C=CC(=O)N1CCC(CC1)C2=NC=NO2	1-[4-(1,2,4-oxadiazol-5-yl)piperidin-1-yl]prop-2-en-1-one	9.71909
1424	Z3024763234	C9H15NO2	169.22	CC1COCCC1NC(=O)C=C	N-(3-methyloxan-4-yl)prop-2-enamide	-3.19869
1425	Z1937978826	C14H13N3O2	255.27	C=CC(=O)NC=1C=CC=C(CN2C=CC=NC2=O)C1	N-{3-[(2-oxo-1,2-dihydropyrimidin-1-yl)methyl]phenyl}prop-2-enamide	7.99672
1426	Z3024765109	C9H15NO2	169.22	CC[C@@H]1OCC[C@H]1NC(=O)C=C |&1:2,6,r|	rac-N-[(2R,3S)-2-ethyloxolan-3-yl]prop-2-enamide	3.30804
1427	Z3377955715	C13H20N4O	248.32	CC1=NN(C)C=C1CN2CCN(CC2)C(=O)C=C	1-{4-[(1,3-dimethyl-1H-pyrazol-4-yl)methyl]piperazin-1-yl}prop-2-en-1-one	14.025
1428	Z2517216937	C10H18N2O3S	246.32	CN(C1CCN(CC1)S(=O)(=O)C)C(=O)C=C	N-(1-methanesulfonylpiperidin-4-yl)-N-methylprop-2-enamide	5.70023
1429	Z2517214253	C14H19N3O	245.32	CC1CN(CCN1C(=O)C=C)C=2C=CC=C(C)N2	1-[2-methyl-4-(6-methylpyridin-2-yl)piperazin-1-yl]prop-2-en-1-one	12.0156
1430	Z3024762486	C10H17NO2	183.24	CC1(C)CC(CCO1)NC(=O)C=C	N-(2,2-dimethyloxan-4-yl)prop-2-enamide	9.14497
1431	Z1938430494	C12H14F3N3O	273.25	FC(F)(F)C=1C=CN(N1)C2CCN(CC2)C(=O)C=C	1-{4-[3-(trifluoromethyl)-1H-pyrazol-1-yl]piperidin-1-yl}prop-2-en-1-one	7.61397
1432	Z2738283692	C11H17NO3	211.25	CC1OCCC21CN(CCO2)C(=O)C=C	1-{1-methyl-2,6-dioxa-9-azaspiro[4.5]decan-9-yl}prop-2-en-1-one	3.30804
1433	Z2285378084	C10H18N2O3S	246.32	CS(=O)(=O)NCC1CCCC1NC(=O)C=C	N-[2-(methanesulfonamidomethyl)cyclopentyl]prop-2-enamide	5.31748
1434	Z2738285381	C12H17N3O2	235.28	CC1=C(NC(=O)C=C)C=NN1C2CCOCC2	N-[5-methyl-1-(oxan-4-yl)-1H-pyrazol-4-yl]prop-2-enamide	8.18809
1435	Z2285377445	C13H15NO3	233.26	CCN(CC=1C=CC=C2OCOC21)C(=O)C=C	N-[(2H-1,3-benzodioxol-4-yl)methyl]-N-ethylprop-2-enamide	3.78648
1436	Z2738287619	C13H16N2O3S	280.34	C=CC(=O)NCC=1C=CC=C(C1)N2CCCS2(=O)=O	N-{[3-(1,1-dioxo-1??,2-thiazolidin-2-yl)phenyl]methyl}prop-2-enamide	6.6571
1437	Z2285378102	C16H18N4O2	298.33	C=CC(=O)N1CCOCC1C2=NC=NN2CC=3C=CC=CC3	1-[3-(1-benzyl-1H-1,2,4-triazol-5-yl)morpholin-4-yl]prop-2-en-1-one	6.08297
1438	Z1938394111	C12H17N3O	219.28	CN(C1CCCC2=C1C=NN2C)C(=O)C=C	N-methyl-N-(1-methyl-4,5,6,7-tetrahydro-1H-indazol-4-yl)prop-2-enamide	10.963
1439	Z2285378114	C13H18N4O2	262.30	CO[C@@H]1C[C@H](N(C1)C(=O)C=C)C2=NC(=NN2)C3CC3	1-[(2S,4R)-2-(3-cyclopropyl-1H-1,2,4-triazol-5-yl)-4-methoxypyrrolidin-1-yl]prop-2-en-1-one	8.47516
1440	Z2732399347	C14H19N3O2	261.31	C=CC(=O)N[C@H]1CCO[C@@H]1C2=CC=NN2CC3CC3	N-[(2S,3S)-2-[1-(cyclopropylmethyl)-1H-pyrazol-5-yl]oxolan-3-yl]prop-2-enamide	-2.72025
1441	Z2738283355	C10H11N3O2	205.21	NC(=O)C=1C=CC(CNC(=O)C=C)=CN1	5-[(prop-2-enamido)methyl]pyridine-2-carboxamide	1.58567
1442	Z2693798291	C14H21N3O	247.33	C=CC(=O)N1CCC(CCCN2C=CN=C2)CC1	1-{4-[3-(1H-imidazol-1-yl)propyl]piperidin-1-yl}prop-2-en-1-one	3.21236
1443	Z276664668	C9H14N2O2	182.21	CC(=O)N1CCN(CC1)C(=O)C=C	1-(4-acetylpiperazin-1-yl)prop-2-en-1-one	4.07354
1444	Z2981766385	C12H18FNO	211.27	FCCC1CC2CCC(C1)N2C(=O)C=C	1-[3-(2-fluoroethyl)-8-azabicyclo[3.2.1]octan-8-yl]prop-2-en-1-one	5.31748
1445	Z1938254164	C11H10FNO2	207.20	FC=1C=CC=2N(CCOC2C1)C(=O)C=C	1-(7-fluoro-3,4-dihydro-2H-1,4-benzoxazin-4-yl)prop-2-en-1-one	9.71909
1446	Z3024764811	C9H13NO2	167.20	C=CC(=O)N1C[C@@H]2CCO[C@@H]2C1 |&1:6,10,r|	rac-1-[(3aR,6aR)-hexahydro-2H-furo[2,3-c]pyrrol-5-yl]prop-2-en-1-one	7.03985
1447	Z2285378213	C14H13N3O	239.27	C=CC(=O)N1CC=2C=NN(C2C1)C=3C=CC=CC3	1-{1-phenyl-1H,4H,5H,6H-pyrrolo[3,4-c]pyrazol-5-yl}prop-2-en-1-one	6.46572
1448	Z1938326823	C14H22N2O	234.33	C=CC(=O)N1CCN(CC1)C2CC3CCC2C3	1-(4-{bicyclo[2.2.1]heptan-2-yl}piperazin-1-yl)prop-2-en-1-one	7.13553
1449	Z2517214318	C11H14N2OS	222.30	CC1=CSC(=N1)C2(CCC2)NC(=O)C=C	N-[1-(4-methyl-1,3-thiazol-2-yl)cyclobutyl]prop-2-enamide	3.02098
1450	Z2517214968	C12H22N2O	210.31	CCN1CCC(CC1C)N(C)C(=O)C=C	N-(1-ethyl-2-methylpiperidin-4-yl)-N-methylprop-2-enamide	10.5803
1451	Z2738283514	C10H12N2OS	208.28	C=CC(=O)N1CCCC1C2=NC=CS2	1-[2-(1,3-thiazol-2-yl)pyrrolidin-1-yl]prop-2-en-1-one	10.0062
1452	Z2517214765	C12H17N3O	219.28	CN1C=C(C=N1)C2CCN(CC2)C(=O)C=C	1-[4-(1-methyl-1H-pyrazol-4-yl)piperidin-1-yl]prop-2-en-1-one	5.79591
1453	Z2738286173	C13H13FN2O2	248.25	FC=1C=C(NC(=O)C=C)C=CC1N2CCCC2=O	N-[3-fluoro-4-(2-oxopyrrolidin-1-yl)phenyl]prop-2-enamide	8.37947
1454	Z2517212821	C17H20N4O	296.36	CN(C1CCN(CC1)C=2N=CN=C3C=CC=CC23)C(=O)C=C	N-methyl-N-[1-(quinazolin-4-yl)piperidin-4-yl]prop-2-enamide	16.7999
1455	Z2738284636	C12H19NO3	225.28	CC1CN(CC2(CCCOC2)O1)C(=O)C=C	1-{2-methyl-1,8-dioxa-4-azaspiro[5.5]undecan-4-yl}prop-2-en-1-one	14.5035
1456	Z2517216549	C10H17NO2	183.24	COC1CC(NC(=O)C=C)C1(C)C	N-(3-methoxy-2,2-dimethylcyclobutyl)prop-2-enamide	-3.29437
1457	Z2517277073	C14H20N2O2	248.32	C=CC(=O)N1CCC2(C1)CCN(CC2)C(=O)C=C	1-[2-(prop-2-enoyl)-2,8-diazaspiro[4.5]decan-8-yl]prop-2-en-1-one	-0.997881
1458	Z2693921713	C13H20N2O3	252.30	C[C@@H]1CN(C[C@H]1C(=O)N2CCOCC2)C(=O)C=C |&1:1,5,r|	rac-1-[(3R,4R)-3-methyl-4-(morpholine-4-carbonyl)pyrrolidin-1-yl]prop-2-en-1-one	5.41316
1459	Z2738286237	C12H15N3O3	249.26	CC=1ON=CC1C(=O)N2CCN(CC2)C(=O)C=C	1-[4-(5-methyl-1,2-oxazole-4-carbonyl)piperazin-1-yl]prop-2-en-1-one	2.63823
1460	Z2285378066	C13H18N4O2	262.30	CN(C)C=1N=CC=C(N1)C2CN(CCO2)C(=O)C=C	1-{2-[2-(dimethylamino)pyrimidin-4-yl]morpholin-4-yl}prop-2-en-1-one	4.3606
1461	Z2517208814	C12H15N3O2S	265.33	C=CC(=O)N1CCCC(C1)C(=O)NC2=NC=CS2	1-(prop-2-enoyl)-N-(1,3-thiazol-2-yl)piperidine-3-carboxamide	7.4226
1462	Z1938095396	C11H18N2O2S	242.33	CC(C)N(C)C(=O)C1CSCN1C(=O)C=C	N-methyl-3-(prop-2-enoyl)-N-(propan-2-yl)-1,3-thiazolidine-4-carboxamide	0.150366
1463	Z2285377999	C14H22N4O2	278.35	CC(C)(O)C1=CN(N=N1)[C@@H]2CCCC[C@@H]2NC(=O)C=C	N-[(1S,2R)-2-[4-(2-hydroxypropan-2-yl)-1H-1,2,3-triazol-1-yl]cyclohexyl]prop-2-enamide	5.1261
1464	Z1938004624	C14H17NO	215.29	CC=1C=CC=C(C1)C2CCCN2C(=O)C=C	1-[2-(3-methylphenyl)pyrrolidin-1-yl]prop-2-en-1-one	3.97786
1465	Z1938445455	C12H16N4O	232.28	CC=1N=CC=C(N1)N2CCN(CC2)C(=O)C=C	1-[4-(2-methylpyrimidin-4-yl)piperazin-1-yl]prop-2-en-1-one	7.32691
1466	Z3024767164	C9H13F2NO	189.20	CC1(CNC(=O)C=C)CC(F)(F)C1	N-[(3,3-difluoro-1-methylcyclobutyl)methyl]prop-2-enamide	5.98729
1467	Z2285378026	C13H19N3OS	265.37	CC(N1CCN(CC1)C(=O)C=C)C2=NC=C(C)S2	1-{4-[1-(5-methyl-1,3-thiazol-2-yl)ethyl]piperazin-1-yl}prop-2-en-1-one	6.75279
1468	Z3024765584	C9H13NO2	167.20	C=CC(=O)N[C@@H]1C[C@H]2CC[C@@H]1O2 |&1:5,7,10,r|	rac-N-[(1R,2S,4S)-7-oxabicyclo[2.2.1]heptan-2-yl]prop-2-enamide	7.4226
1469	Z2285377943	C15H17NO2	243.30	C=CC(=O)N1CCCC2(C1)OCC=3C=CC=CC32	1-{3H-spiro[2-benzofuran-1,3'-piperidin]-1'-yl}prop-2-en-1-one	6.46572
1470	Z2517217075	C11H17NO2	195.25	C=CC(=O)NC1CCCC2OCCC21	N-(octahydro-1-benzofuran-4-yl)prop-2-enamide	8.57084
1471	Z2738286021	C14H19N3O	245.32	CC=1C=C(NC(=O)C=C)N(N1)C2CC3CCC2C3	N-(1-{bicyclo[2.2.1]heptan-2-yl}-3-methyl-1H-pyrazol-5-yl)prop-2-enamide	6.6571
1472	Z2517214199	C14H17NO	215.29	CCC1N(CCC=2C=CC=CC12)C(=O)C=C	1-(1-ethyl-1,2,3,4-tetrahydroisoquinolin-2-yl)prop-2-en-1-one	-1.28494
1473	Z2517209507	C13H18N2OS	250.35	C=CC(=O)N1CCN(CCC2=CC=CS2)CC1	1-{4-[2-(thiophen-2-yl)ethyl]piperazin-1-yl}prop-2-en-1-one	-1.18926
1474	Z2738284640	C12H19NO3	225.28	CC1OCCC21CN(CC(C)O2)C(=O)C=C	1-{1,7-dimethyl-2,6-dioxa-9-azaspiro[4.5]decan-9-yl}prop-2-en-1-one	5.8916
1475	Z1937894284	C12H12N2O2	216.23	C=CC(=O)NC=1C=CC=2NC(=O)CCC2C1	N-(2-oxo-1,2,3,4-tetrahydroquinolin-6-yl)prop-2-enamide	9.43203
1476	Z3024767010	C10H17NO2	183.24	CC(C)(C)OC1CN(C1)C(=O)C=C	1-[3-(tert-butoxy)azetidin-1-yl]prop-2-en-1-one	11.0587
1477	Z2517211840	C12H13NO2	203.23	C=CC(=O)NC=1C=CC=2OCCCC2C1	N-(3,4-dihydro-2H-1-benzopyran-6-yl)prop-2-enamide	7.61397
1478	Z1938194059	C14H18N2O2	246.30	C=CC(=O)N(CC1CCCO1)CC=2C=CN=CC2	N-[(oxolan-2-yl)methyl]-N-[(pyridin-4-yl)methyl]prop-2-enamide	6.75279
1479	Z2738282135	C8H11NO2	153.17	C=CC(=O)N[C@H]1[C@@H]2COC[C@H]12	N-[(1R,5S,6R)-3-oxabicyclo[3.1.0]hexan-6-yl]prop-2-enamide	9.24065
1480	Z2285377656	C15H18N2O3	274.31	CCC1OC=2C=C(C=CC2NC1=O)C(C)NC(=O)C=C	N-[1-(2-ethyl-3-oxo-3,4-dihydro-2H-1,4-benzoxazin-7-yl)ethyl]prop-2-enamide	2.82961
1481	Z2285377451	C8H10N4O	178.19	C=CC(=O)N1CC(C1)N2C=NC=N2	1-[3-(1H-1,2,4-triazol-1-yl)azetidin-1-yl]prop-2-en-1-one	1.87274
1482	Z2693798300	C17H23NO3	289.36	COC=1C=C2CC(C)CN(C(C)C2=CC1OC)C(=O)C=C	1-(7,8-dimethoxy-1,4-dimethyl-2,3,4,5-tetrahydro-1H-2-benzazepin-2-yl)prop-2-en-1-one	6.08297
1483	Z2732399335	C8H12N2O2	168.19	C=CC(=O)NCC1CNC(=O)C1	N-[(5-oxopyrrolidin-3-yl)methyl]prop-2-enamide	24.0722
1484	Z2285377971	C14H21N3OS	279.40	CN(CC1CCN(C1)C(=O)C=C)CC=2SC=NC2C	1-[3-({methyl[(4-methyl-1,3-thiazol-5-yl)methyl]amino}methyl)pyrrolidin-1-yl]prop-2-en-1-one	13.1638
1485	Z2285377339	C15H15N3O2S	301.36	C=CC(=O)N1CCCC1C(=O)NC2=NC=3C=CC=CC3S2	N-(1,3-benzothiazol-2-yl)-1-(prop-2-enoyl)pyrrolidine-2-carboxamide	43.8794
1486	Z2738285276	C13H19N3O	233.30	CN1N=CC=C1CC2CCN(CC2)C(=O)C=C	1-{4-[(1-methyl-1H-pyrazol-5-yl)methyl]piperidin-1-yl}prop-2-en-1-one	8.8579
1487	Z2732399290	C12H17N5O	247.29	CC1=NN=C2CN(CCN12)C3CN(C3)C(=O)C=C	1-(3-{3-methyl-5H,6H,7H,8H-[1,2,4]triazolo[4,3-a]pyrazin-7-yl}azetidin-1-yl)prop-2-en-1-one	9.24065
1488	Z2848645838	C10H17NO2	183.24	CC1(C)OCCC1CNC(=O)C=C	N-[(2,2-dimethyloxolan-3-yl)methyl]prop-2-enamide	-0.439306
1489	Z1937925921	C14H16N2O2	244.28	C=CC(=O)NCC=1C=CC=C(C1)N2CCCC2=O	N-{[3-(2-oxopyrrolidin-1-yl)phenyl]methyl}prop-2-enamide	0.0231214
1490	Z2738282277	C8H11NOS	169.24	C=CC(=O)N1C[C@@H]2C[C@H]1CS2	1-[(1S,4S)-2-thia-5-azabicyclo[2.2.1]heptan-5-yl]prop-2-en-1-one	4.18497
1491	Z2738283223	C11H10N2O2	202.20	CC1=NOC=2C=C(NC(=O)C=C)C=CC12	N-(3-methyl-1,2-benzoxazol-6-yl)prop-2-enamide	4.18497
1492	Z3024761400	C12H21NO	195.30	CCC(C)(C)C1CCCN1C(=O)C=C	1-[2-(2-methylbutan-2-yl)pyrrolidin-1-yl]prop-2-en-1-one	12.8786
1493	Z2517206220	C12H16N2OS	236.33	C=CC(=O)N1CCN(CC=2C=CSC2)CC1	1-{4-[(thiophen-3-yl)methyl]piperazin-1-yl}prop-2-en-1-one	12.3237
1494	Z2517210889	C13H22N2O2	238.32	C=CC(=O)N1CCCN(CC2CCCO2)CC1	1-{4-[(oxolan-2-yl)methyl]-1,4-diazepan-1-yl}prop-2-en-1-one	13.0636
1495	Z2517213054	C13H15NO	201.26	C=CC(=O)N1CCCC=2C=CC=CC2C1	1-(2,3,4,5-tetrahydro-1H-2-benzazepin-2-yl)prop-2-en-1-one	10.659
1496	Z2738285382	C12H17N3O2	235.28	CN1N=C(C=C1NC(=O)C=C)C2CCCOC2	N-[1-methyl-3-(oxan-3-yl)-1H-pyrazol-5-yl]prop-2-enamide	10.7514
1497	Z2738283030	C10H16N2O2	196.24	C=CC(=O)N1CCN2CCOCC2C1	1-{octahydropyrazino[2,1-c][1,4]oxazin-8-yl}prop-2-en-1-one	8.34682
1498	Z2738284296	C11H15N3O2	221.25	CN1N=C(C=C1NC(=O)C=C)C2CCCO2	N-[1-methyl-3-(oxolan-2-yl)-1H-pyrazol-5-yl]prop-2-enamide	13.0636
1499	Z2517215500	C15H17ClN2O2	292.76	ClC=1C=CC=C(CC(=O)N2CCN(CC2)C(=O)C=C)C1	1-{4-[2-(3-chlorophenyl)acetyl]piperazin-1-yl}prop-2-en-1-one	8.80925
1500	Z2738286811	C15H17NO3	259.30	OC(=O)C=1C=CC=CC1C2CCN(CC2)C(=O)C=C	2-[1-(prop-2-enoyl)piperidin-4-yl]benzoic acid	9.27168
1501	Z2517212329	C12H13NO2	203.23	C=CC(=O)N1CC(C1)OC=2C=CC=CC2	1-(3-phenoxyazetidin-1-yl)prop-2-en-1-one	9.91908
1502	Z2517215174	C9H15NO3	185.22	COCC1CN(CCO1)C(=O)C=C	1-[2-(methoxymethyl)morpholin-4-yl]prop-2-en-1-one	13.6185
1503	Z2738285916	C15H20N2O	244.33	CC(C)CN1CC=2C=CC=C(NC(=O)C=C)C2C1	N-[2-(2-methylpropyl)-2,3-dihydro-1H-isoindol-4-yl]prop-2-enamide	8.43931
1504	Z2848644137	C9H11NOS	181.25	CC1=CC=C(CNC(=O)C=C)S1	N-[(5-methylthiophen-2-yl)methyl]prop-2-enamide	1.04046
1505	Z2285378057	C14H22N4O2	278.35	CN(CC1=NOC(C)=N1)C2CCCN(CC2)C(=O)C=C	1-(4-{methyl[(5-methyl-1,2,4-oxadiazol-3-yl)methyl]amino}azepan-1-yl)prop-2-en-1-one	1.13295
1506	Z2738283595	C12H19NO2	209.28	CCOC1CC2(C1)CCN(C2)C(=O)C=C	1-{2-ethoxy-6-azaspiro[3.4]octan-6-yl}prop-2-en-1-one	4.92486
1507	Z2285378230	C16H27N3O2	293.40	CC(=O)N1CCCN(CC2CCCN(C2)C(=O)C=C)CC1	1-{3-[(4-acetyl-1,4-diazepan-1-yl)methyl]piperidin-1-yl}prop-2-en-1-one	24.1098
1508	Z2285378046	C9H15NO3	185.22	OCC(NC(=O)C=C)C1CCCO1	N-[2-hydroxy-1-(oxolan-2-yl)ethyl]prop-2-enamide	6.86705
1509	Z2285377697	C14H21N3O2	263.33	CC1=NN(C)C(C)=C1C2OCCC2CNC(=O)C=C	N-{[2-(1,3,5-trimethyl-1H-pyrazol-4-yl)oxolan-3-yl]methyl}prop-2-enamide	4.6474
1510	Z2517217083	C12H13NO2	203.23	C=CC(=O)NC=1C=CC=C2CCCOC12	N-(3,4-dihydro-2H-1-benzopyran-8-yl)prop-2-enamide	8.71676
1511	Z2285377660	C12H17N3O	219.28	C=CC(=O)NC1CCCCC1N2C=CC=N2	N-[2-(1H-pyrazol-1-yl)cyclohexyl]prop-2-enamide	7.60694
1512	Z2738286076	C14H18N2O2	246.30	C=CC(=O)NC=1C=CN=C(OC2CCCCC2)C1	N-[2-(cyclohexyloxy)pyridin-4-yl]prop-2-enamide	4.73988
1513	Z2285378186	C11H13NO3S2	271.35	C[C@H]1C[C@H](NC(=O)C=C)C=2C=CSC2S1(=O)=O	N-[(2S,4S)-2-methyl-1,1-dioxo-2H,3H,4H-1??-thieno[2,3-b]thiopyran-4-yl]prop-2-enamide	7.51445
1514	Z1937761664	C14H15N3O2S	289.35	C=CC(=O)NC=1C=CC=2N=C(SC2C1)N3CCOCC3	N-[2-(morpholin-4-yl)-1,3-benzothiazol-6-yl]prop-2-enamide	4.46243
1515	Z2285378215	C9H9F3N2OS	250.24	CC1=CSC(=N1)C(NC(=O)C=C)C(F)(F)F	N-[2,2,2-trifluoro-1-(4-methyl-1,3-thiazol-2-yl)ethyl]prop-2-enamide	6.31214
1516	Z2517215218	C12H13NO2	203.23	CC=1C=CC=2N(CCOC2C1)C(=O)C=C	1-(7-methyl-3,4-dihydro-2H-1,4-benzoxazin-4-yl)prop-2-en-1-one	11.3988
1517	Z2285378137	C16H26N2O3	294.38	CC1CCN(CC1)C(=O)OCC2CCCCN2C(=O)C=C	[1-(prop-2-enoyl)piperidin-2-yl]methyl 4-methylpiperidine-1-carboxylate	12.0462
1518	Z2517215126	C14H19NO2	233.30	CCC1=CC=C(O1)C2CCCCN2C(=O)C=C	1-[2-(5-ethylfuran-2-yl)piperidin-1-yl]prop-2-en-1-one	17.5954
1519	Z2285378116	C9H12N4O2	208.21	C=CC(=O)N[C@H]1COC[C@H]1N2C=CN=N2	N-[(3R,4S)-4-(1H-1,2,3-triazol-1-yl)oxolan-3-yl]prop-2-enamide	11.7688
1520	Z2517215400	C11H15N3O2	221.25	C=CC(=O)N1CCN(CC=2C=CON2)CC1	1-{4-[(1,2-oxazol-3-yl)methyl]piperazin-1-yl}prop-2-en-1-one	4.27746
1521	Z2738282450	C9H12N2O2	180.20	C=CC(=O)N1CN(C2CC2)C(=O)C1	3-cyclopropyl-1-(prop-2-enoyl)imidazolidin-4-one	2.52023
1522	Z2738282993	C12H21NO	195.30	CC(NC(=O)C=C)C1CCCCC1C	N-[1-(2-methylcyclohexyl)ethyl]prop-2-enamide	2.0578
1523	Z2738283367	C12H12FNO	205.22	FC=1C=CC=2CN(CCC2C1)C(=O)C=C	1-(6-fluoro-1,2,3,4-tetrahydroisoquinolin-2-yl)prop-2-en-1-one	10.5665
1524	Z2517216834	C11H14N2OS	222.30	C=CC(=O)N1CCN(CC1)C2=CC=CS2	1-[4-(thiophen-2-yl)piperazin-1-yl]prop-2-en-1-one	5.52023
1525	Z1937715866	C12H13NO	187.23	C=CC(=O)N1CCC=2C=CC=CC2C1	1-(1,2,3,4-tetrahydroisoquinolin-2-yl)prop-2-en-1-one	11.4913
1526	Z3024770968	C13H23NO	209.32	C[C@@H]1CC(C)(C)C[C@@](C)(C1)NC(=O)C=C	N-[(1R,5R)-1,3,3,5-tetramethylcyclohexyl]prop-2-enamide	9.08671
1527	Z2738283902	C14H17NO	215.29	C=CC(=O)N1CCCC=2C=CC=CC2CC1	1-(1,2,3,4,5,6-hexahydro-3-benzazocin-3-yl)prop-2-en-1-one	10.1965
1528	Z2738286650	C15H16N2O2	256.29	C=CC(=O)N1CCN2C(=O)CCC12C=3C=CC=CC3	7a-phenyl-1-(prop-2-enoyl)-hexahydro-1H-pyrrolo[1,2-a]imidazol-5-one	27.6763
1529	Z2738285329	C12H18N4O	234.29	CN1N=CC=C1N2CCCC(C2)NC(=O)C=C	N-[1-(1-methyl-1H-pyrazol-5-yl)piperidin-3-yl]prop-2-enamide	26.1965
1530	Z3024765034	C10H18N2O2	198.26	CON1CCC(CC1)N(C)C(=O)C=C	N-(1-methoxypiperidin-4-yl)-N-methylprop-2-enamide	15.7457
1531	Z2738284886	C14H15NO2	229.27	C=CC(=O)N1CCC2(C1)OCC=3C=CC=CC32	1-{3H-spiro[2-benzofuran-1,3'-pyrrolidin]-1'-yl}prop-2-en-1-one	9.7341
1532	Z2738284836	C14H16N2O	228.28	C=CC(=O)N1CC2(CCC2)C1C=3C=CN=CC3	1-[1-(pyridin-4-yl)-2-azaspiro[3.3]heptan-2-yl]prop-2-en-1-one	7.42197
1533	Z2738285194	C9H16N2O3S	232.29	CN(CCN1CCCS1(=O)=O)C(=O)C=C	N-[2-(1,1-dioxo-1??,2-thiazolidin-2-yl)ethyl]-N-methylprop-2-enamide	12.4162
1534	Z2738286892	C14H16N2O3	260.28	NC(=O)COC=1C=CC=C2N(CCCC12)C(=O)C=C	2-{[1-(prop-2-enoyl)-1,2,3,4-tetrahydroquinolin-5-yl]oxy}acetamide	32.0231
1535	Z2738285573	C13H22N2O2	238.32	CC1(CCN(CC1)C(=O)C=C)N2CCOCC2	1-[4-methyl-4-(morpholin-4-yl)piperidin-1-yl]prop-2-en-1-one	10.0116
1536	Z2738283754	C13H12N2O	212.24	C=CC(=O)NCC=1C=CC=2C=CC=CC2N1	N-[(quinolin-2-yl)methyl]prop-2-enamide	-0.809249
1537	Z1938314394	C12H18N4OS	266.36	CCC1=NSC(=N1)N2CCCN(CC2)C(=O)C=C	1-[4-(3-ethyl-1,2,4-thiadiazol-5-yl)-1,4-diazepan-1-yl]prop-2-en-1-one	4.09249
1538	Z2517218321	C13H15NO3S	265.32	CS(=O)(=O)C=1C=CC=2N(CCCC2C1)C(=O)C=C	1-(6-methanesulfonyl-1,2,3,4-tetrahydroquinolin-1-yl)prop-2-en-1-one	-0.0693642
1539	Z2285377839	C12H19NO2	209.28	OCC1CCC2(CCN2C(=O)C=C)CC1	1-[7-(hydroxymethyl)-1-azaspiro[3.5]nonan-1-yl]prop-2-en-1-one	4.92486
1540	Z2738287563	C14H15ClN2O2	278.73	ClC=1C=CC(=CC1)N2CC(CNC(=O)C=C)CC2=O	N-{[1-(4-chlorophenyl)-5-oxopyrrolidin-3-yl]methyl}prop-2-enamide	4.09249
1541	Z2285378122	C12H16N4O2	248.28	CN1N=CC=C1[C@@H]2NC(=O)CC[C@H]2NC(=O)C=C	N-[(2R,3R)-2-(1-methyl-1H-pyrazol-5-yl)-6-oxopiperidin-3-yl]prop-2-enamide	8.62428
1542	Z2738283376	C12H15NO2	205.25	CC1(C)CN(C1C2=CC=CO2)C(=O)C=C	1-[2-(furan-2-yl)-3,3-dimethylazetidin-1-yl]prop-2-en-1-one	8.16185
1543	Z2285377427	C12H20N2O3	240.29	CC(C)COC(=O)N1CCN(CC1)C(=O)C=C	2-methylpropyl 4-(prop-2-enoyl)piperazine-1-carboxylate	11.4913
1544	Z2738286413	C13H14ClNO2	251.70	COC=1C=C2CCN(CC2=CC1Cl)C(=O)C=C	1-(7-chloro-6-methoxy-1,2,3,4-tetrahydroisoquinolin-2-yl)prop-2-en-1-one	1.31792
1545	Z1938390654	C13H17N3O2	247.29	CN1C=C(C=N1)C(=O)CC2CCCN2C(=O)C=C	1-{2-[2-(1-methyl-1H-pyrazol-4-yl)-2-oxoethyl]pyrrolidin-1-yl}prop-2-en-1-one	4.27746
1546	Z2738285627	C13H21NO3	239.31	CC1(C)CN(CC2(CCCOC2)O1)C(=O)C=C	1-{2,2-dimethyl-1,8-dioxa-4-azaspiro[5.5]undecan-4-yl}prop-2-en-1-one	11.2139
1547	Z2285377822	C15H19ClN2O2	294.77	CN1CCOC(C1)C(NC(=O)C=C)C=2C=CC(Cl)=CC2	N-[(4-chlorophenyl)(4-methylmorpholin-2-yl)methyl]prop-2-enamide	6.77457
1548	Z2738282680	C8H7N5O	189.17	C=CC(=O)NC=1N=C2C=NC=CN2N1	N-{[1,2,4]triazolo[1,5-a]pyrazin-2-yl}prop-2-enamide	22.9595
1549	Z2285377404	C13H17N3O3	263.29	CC1=CC(=NO1)C(=O)NC2CCN(CC2)C(=O)C=C	5-methyl-N-[1-(prop-2-enoyl)piperidin-4-yl]-1,2-oxazole-3-carboxamide	7.51445
1550	Z1938441193	C13H15N3O2	245.27	C=CC(=O)NC1CCCN(C1=O)C=2C=CC=NC2	N-[2-oxo-1-(pyridin-3-yl)piperidin-3-yl]prop-2-enamide	15.3757
1551	Z2285378043	C15H22N4O2	290.36	CN1[C@H]([C@H](CNC(=O)C=C)CC1=O)C=2C(C)=NN(C)C2C	N-{[(2R,3S)-1-methyl-5-oxo-2-(1,3,5-trimethyl-1H-pyrazol-4-yl)pyrrolidin-3-yl]methyl}prop-2-enamide	8.71676
1552	Z1937954977	C10H16N2O3	212.24	COCC(=O)N1CCN(CC1)C(=O)C=C	1-[4-(2-methoxyacetyl)piperazin-1-yl]prop-2-en-1-one	-2.75145
1553	Z2848645721	C17H22N2O2	286.36	C=CC(=O)N1CCOC2CCN(CC=3C=CC=CC3)CC21	1-{6-benzyl-octahydro-2H-pyrido[4,3-b][1,4]oxazin-4-yl}prop-2-en-1-one	5.10983
1554	Z1937763857	C15H19FN2O2	278.32	COC=1C=CC(CN2CCN(CC2)C(=O)C=C)=CC1F	1-{4-[(3-fluoro-4-methoxyphenyl)methyl]piperazin-1-yl}prop-2-en-1-one	6.40462
1555	Z2738285052	C12H13N3O2	231.25	C=CC(=O)N1CCN(C(=O)C1)C=2C=CC=NC2	4-(prop-2-enoyl)-1-(pyridin-3-yl)piperazin-2-one	7.51445
1556	Z2285377354	C9H16N2O3S	232.29	CS(=O)(=O)NC1CCCN(C1)C(=O)C=C	N-[1-(prop-2-enoyl)piperidin-3-yl]methanesulfonamide	7.88439
1557	Z1938015571	C9H10N2OS	194.25	C=CC(=O)NC1=NC(=CS1)C2CC2	N-(4-cyclopropyl-1,3-thiazol-2-yl)prop-2-enamide	7.88439
1558	Z1938309868	C16H21NO2	259.34	CC=1C=CC(=CC1)C2OCCCC2CNC(=O)C=C	N-{[2-(4-methylphenyl)oxan-3-yl]methyl}prop-2-enamide	9.54913
1559	Z1938233782	C14H16N2O2	244.28	C=CC(=O)NC1CCCN(C1=O)C=2C=CC=CC2	N-(2-oxo-1-phenylpiperidin-3-yl)prop-2-enamide	7.42197
1560	Z2738284580	C12H20N2O2	224.29	CCC1CN(CCC1NC(=O)C=C)C(=O)C	N-(1-acetyl-3-ethylpiperidin-4-yl)prop-2-enamide	3.90751
1561	Z1938336851	C13H12N2O2	228.24	C=CC(=O)NC=1C=CC=2N=C(OC2C1)C3CC3	N-(2-cyclopropyl-1,3-benzoxazol-6-yl)prop-2-enamide	11.5838
1562	Z2517214811	C9H14N2O2	182.21	CN1CC(CCC1=O)NC(=O)C=C	N-(1-methyl-6-oxopiperidin-3-yl)prop-2-enamide	10.9364
1563	Z2738283611	C12H19NO2	209.28	C=CC(=O)N1CCC2(CCOCC2)CC1	1-{3-oxa-9-azaspiro[5.5]undecan-9-yl}prop-2-en-1-one	5.66474
1564	Z2285377942	C14H15F3N2O	284.27	FC(F)(F)C=1C=CC=CC1N2CCC(C2)NC(=O)C=C	N-{1-[2-(trifluoromethyl)phenyl]pyrrolidin-3-yl}prop-2-enamide	5.10983
1565	Z1937768910	C12H14N2O	202.25	C=CC(=O)N(CC=1C=CC=CN1)C2CC2	N-cyclopropyl-N-[(pyridin-2-yl)methyl]prop-2-enamide	6.5896
1566	Z1937968565	C14H16N2O2	244.28	C=CC(=O)N1CCNC(=O)CC1C=2C=CC=CC2	7-phenyl-1-(prop-2-enoyl)-1,4-diazepan-5-one	9.45665
1567	Z2517209056	C15H19NO2	245.31	COC=1C=CC=C(CC2CCCN2C(=O)C=C)C1	1-{2-[(3-methoxyphenyl)methyl]pyrrolidin-1-yl}prop-2-en-1-one	6.77457
1568	Z2738283184	C11H11N3O	201.22	CC1=CC=CN2C(NC(=O)C=C)=CN=C12	N-{8-methylimidazo[1,2-a]pyridin-3-yl}prop-2-enamide	8.53179
1569	Z2285377436	C14H20N4O	260.33	C=CC(=O)N1CCC(CC1)N2N=NC=3CCCCC32	1-[4-(4,5,6,7-tetrahydro-1H-1,2,3-benzotriazol-1-yl)piperidin-1-yl]prop-2-en-1-one	8.25434
1570	Z2517207968	C11H16N4O	220.27	CN1C=NN=C1C2CCCN(C2)C(=O)C=C	1-[3-(4-methyl-4H-1,2,4-triazol-3-yl)piperidin-1-yl]prop-2-en-1-one	20.6474
1571	Z2285377446	C10H16N2O3	212.24	COC(=O)N1CCCC(C1)NC(=O)C=C	methyl 3-(prop-2-enamido)piperidine-1-carboxylate	4.18497
1572	Z2517216577	C11H17NO3S	243.32	C=CC(=O)N1CCS(=O)(=O)C2CCCCC21	4-(prop-2-enoyl)-octahydro-2H-1??,4-benzothiazine-1,1-dione	5.01734
1573	Z2285378217	C10H15NO	165.23	C=CC(=O)NCC1=CCCCC1	N-[(cyclohex-1-en-1-yl)methyl]prop-2-enamide	9.17919
1574	Z2738283357	C10H11N3O2	205.21	C=CC(=O)N1CCCC2=C1N=CNC2=O	8-(prop-2-enoyl)-3H,4H,5H,6H,7H,8H-pyrido[2,3-d]pyrimidin-4-one	20.185
1575	Z2285377434	C14H19N3O3	277.31	CC1=NOC(C)=C1CC(=O)N2CCN(CC2)C(=O)C=C	1-{4-[2-(3,5-dimethyl-1,2-oxazol-4-yl)acetyl]piperazin-1-yl}prop-2-en-1-one	7.05202
1576	Z2738284559	C9H12N4OS	224.28	C=CC(=O)NC1=NSC(=N1)N2CCCC2	N-[5-(pyrrolidin-1-yl)-1,2,4-thiadiazol-3-yl]prop-2-enamide	16.0231
1577	Z2285378220	C9H12N4O	192.21	C=CC(=O)NCC1=NC(=NN1)C2CC2	N-[(3-cyclopropyl-1H-1,2,4-triazol-5-yl)methyl]prop-2-enamide	4.36994
1578	Z2285377918	C12H19NO3	225.28	C=CC(=O)N1CCOC2(CCOCC2)CC1	1-{3,7-dioxa-10-azaspiro[5.6]dodecan-10-yl}prop-2-en-1-one	7.23699
1579	Z1938117750	C14H20N4O2	276.33	CN1C=C(C=N1)C(=O)NCC2CCN(CC2)C(=O)C=C	1-methyl-N-{[1-(prop-2-enoyl)piperidin-4-yl]methyl}-1H-pyrazole-4-carboxamide	7.88439
1580	Z2693798326	C12H12N2O	200.23	C=CC(=O)N1C2CCC1C=3N=CC=CC23	1-{3,11-diazatricyclo[6.2.1.0?,?]undeca-2,4,6-trien-11-yl}prop-2-en-1-one	9.82659
1581	Z2285378167	C12H18N4O2	250.29	COCC1=NNC(=N1)C2CCCCN2C(=O)C=C	1-{2-[3-(methoxymethyl)-1H-1,2,4-triazol-5-yl]piperidin-1-yl}prop-2-en-1-one	5.75723
1582	Z2693798364	C7H10N2O3	170.16	C=CC(=O)NCC1COC(=O)N1	N-[(2-oxo-1,3-oxazolidin-4-yl)methyl]prop-2-enamide	13.526
1583	Z2285378242	C9H15NO2	169.22	CCC1(CNC(=O)C=C)COC1	N-[(3-ethyloxetan-3-yl)methyl]prop-2-enamide	7.79191
1584	Z1937773902	C15H19FN2O2	278.32	COC=1C=CC(F)=CC1CN2CCN(CC2)C(=O)C=C	1-{4-[(5-fluoro-2-methoxyphenyl)methyl]piperazin-1-yl}prop-2-en-1-one	-0.16185
1585	Z2517215824	C12H19NO2	209.28	C=CC(=O)N1CCC(CC1)OCC2CC2	1-[4-(cyclopropylmethoxy)piperidin-1-yl]prop-2-en-1-one	-0.254335
1586	Z2517216867	C11H18N2O2	210.27	C=CC(=O)N1CCN(CC1)C2CCOC2	1-[4-(oxolan-3-yl)piperazin-1-yl]prop-2-en-1-one	5.20231
1587	Z2517205870	C12H13NO3	219.23	C=CC(=O)NC=1C=CC=2OCCCOC2C1	N-(3,4-dihydro-2H-1,5-benzodioxepin-7-yl)prop-2-enamide	3.16763
1588	Z2738284307	C13H19NO2	221.29	C=CC(=O)NC1C2CCOC2C31CCCC3	N-{4-oxaspiro[bicyclo[3.2.0]heptane-6,1'-cyclopentan]-7-yl}prop-2-enamide	5.20231
1589	Z2517211615	C16H21NO2	259.34	COC=1C=CC(CC2CCN(CC2)C(=O)C=C)=CC1	1-{4-[(4-methoxyphenyl)methyl]piperidin-1-yl}prop-2-en-1-one	8.80925
1590	Z2285377785	C11H16N2OS	224.32	CC(C)N(CCC1=NC=CS1)C(=O)C=C	N-(propan-2-yl)-N-[2-(1,3-thiazol-2-yl)ethyl]prop-2-enamide	15.0058
1591	Z2738284035	C13H12FNO	217.23	FC=1C=CC=2C3C(NC(=O)C=C)C3CC2C1	N-{4-fluoro-1H,1aH,6H,6aH-cyclopropa[a]inden-1-yl}prop-2-enamide	11.4913
1592	Z2732399399	C13H14F3N3O2	301.26	FC(F)(F)C1(CCN(C1)C(=O)C=C)C2=NC(=NO2)C3CC3	1-[3-(3-cyclopropyl-1,2,4-oxadiazol-5-yl)-3-(trifluoromethyl)pyrrolidin-1-yl]prop-2-en-1-one	4
1593	Z2517209700	C9H16N2O3S	232.29	CS(=O)(=O)N1CCCC(C1)NC(=O)C=C	N-(1-methanesulfonylpiperidin-3-yl)prop-2-enamide	5.9422
1594	Z2738284667	C12H19NOS	225.35	C=CC(=O)N1CCCC2(CCSCC2)C1	1-{9-thia-2-azaspiro[5.5]undecan-2-yl}prop-2-en-1-one	13.526
1595	Z2738287120	C14H17ClN2O	264.75	ClC=1C=CC=CC1N2CCC(CNC(=O)C=C)C2	N-{[1-(2-chlorophenyl)pyrrolidin-3-yl]methyl}prop-2-enamide	7.51445
1596	Z3024764823	C9H14N2O2	182.21	CCN1CC(CC1=O)NC(=O)C=C	N-(1-ethyl-5-oxopyrrolidin-3-yl)prop-2-enamide	8.71676
1597	Z2517214739	C13H16N2O	216.27	CN1CCCN(C(=O)C=C)C=2C=CC=CC12	1-(5-methyl-2,3,4,5-tetrahydro-1H-1,5-benzodiazepin-1-yl)prop-2-en-1-one	8.43931
1598	Z2517209105	C14H16N2O2	244.28	CC(=O)NC=1C=CC=C2N(CCCC12)C(=O)C=C	N-[1-(prop-2-enoyl)-1,2,3,4-tetrahydroquinolin-5-yl]acetamide	13.526
1599	Z2738287329	C15H14N2OS	270.34	C=CC(=O)N1CCC=2N=C(SC2C1)C=3C=CC=CC3	1-{2-phenyl-4H,5H,6H,7H-[1,3]thiazolo[5,4-c]pyridin-5-yl}prop-2-en-1-one	16.6705
1600	Z2693798283	C9H15NO2	169.22	C=CC(=O)NC1CCCOCC1	N-(oxepan-4-yl)prop-2-enamide	-1.45665
1601	Z1938439427	C10H13N3O3	223.22	C=CC(=O)NC1(CCOCC1)C=2N=CON2	N-[4-(1,2,4-oxadiazol-3-yl)oxan-4-yl]prop-2-enamide	0.947977
1602	Z2517207242	C15H17FN2O2	276.30	FC=1C=CC=C(C1)C(=O)N2CCCN(CC2)C(=O)C=C	1-[4-(3-fluorobenzoyl)-1,4-diazepan-1-yl]prop-2-en-1-one	2.42775
1603	Z2285377321	C13H16N6O	272.30	CN1N=CC=2C(=NC=NC12)N3CCN(CC3)C(=O)C=C	1-(4-{1-methyl-1H-pyrazolo[3,4-d]pyrimidin-4-yl}piperazin-1-yl)prop-2-en-1-one	1.13295
1604	Z2732399344	C13H18N4O	246.30	CN(C)C=1C=CC(=NN1)C2CCCN2C(=O)C=C	1-{2-[6-(dimethylamino)pyridazin-3-yl]pyrrolidin-1-yl}prop-2-en-1-one	14.7283
1605	Z2285378130	C16H19NO2	257.32	C=CC(=O)N1CC(C2COCCC21)C=3C=CC=CC3	1-{3-phenyl-octahydropyrano[4,3-b]pyrrol-1-yl}prop-2-en-1-one	9.82659
1606	Z1938357163	C11H10ClNO	207.65	ClC=1C=CC=C2N(CCC21)C(=O)C=C	1-(4-chloro-2,3-dihydro-1H-indol-1-yl)prop-2-en-1-one	13.711
1607	Z2285378005	C13H19N5O	261.32	CN1CCN(CC1)C=2N=CC=C(CNC(=O)C=C)N2	N-{[2-(4-methylpiperazin-1-yl)pyrimidin-4-yl]methyl}prop-2-enamide	8.25434
1608	Z2732399414	C15H16N2O	240.30	C=CC(=O)N1CCC(C1)C2=CC=3C=CC=CC3N2	1-[3-(1H-indol-2-yl)pyrrolidin-1-yl]prop-2-en-1-one	13.1561
1609	Z2285377610	C14H20N2OS	264.38	CN1CCCC(CNC(=O)C=C)C1C2=CC=CS2	N-{[1-methyl-2-(thiophen-2-yl)piperidin-3-yl]methyl}prop-2-enamide	5.47977
1610	Z2732399364	C12H11N3O2	229.23	C=CC(=O)NCC1=CC(=O)N2C=CC=CC2=N1	N-({4-oxo-4H-pyrido[1,2-a]pyrimidin-2-yl}methyl)prop-2-enamide	3.44509
1611	Z2285377752	C14H18N6O	286.33	C=CC(=O)NCC1CCCN(C1)C2=NC=CN3C=NN=C23	N-[(1-{[1,2,4]triazolo[4,3-a]pyrazin-8-yl}piperidin-3-yl)methyl]prop-2-enamide	16.4855
1612	Z2732399289	C14H20N4O3	292.33	CN(CC1CN(CCO1)C(=O)C=C)C2=NC=CN(C)C2=O	1-methyl-3-[methyl({[4-(prop-2-enoyl)morpholin-2-yl]methyl})amino]-1,2-dihydropyrazin-2-one	16.8555
1613	Z2285377859	C15H19N5O2	301.34	CN1C=C(C=N1)C2=NC(=NO2)C3CCCCCN3C(=O)C=C	1-{2-[5-(1-methyl-1H-pyrazol-4-yl)-1,2,4-oxadiazol-3-yl]azepan-1-yl}prop-2-en-1-one	8.62428
1614	Z2517211417	C13H15NO3S	265.32	C=CC(=O)NC1CCCS(=O)(=O)C=2C=CC=CC12	N-(1,1-dioxo-2,3,4,5-tetrahydro-1??-benzothiepin-5-yl)prop-2-enamide	10.9364
1615	Z2285378157	C12H15NOS	221.31	CC1(C)CN(C1C2=CC=CS2)C(=O)C=C	1-[3,3-dimethyl-2-(thiophen-2-yl)azetidin-1-yl]prop-2-en-1-one	8.34682
1616	Z2738283012	C10H16N2O2	196.24	CN(C1CCC(=O)N(C)C1)C(=O)C=C	N-methyl-N-(1-methyl-6-oxopiperidin-3-yl)prop-2-enamide	2.89017
1617	Z1938434370	C14H14F3NO2	285.26	FC(F)(F)C=1C=CC=CC1C2CN(CCO2)C(=O)C=C	1-{2-[2-(trifluoromethyl)phenyl]morpholin-4-yl}prop-2-en-1-one	0.855491
1618	Z2517210057	C12H22N2O	210.31	CN(CCNC(=O)C=C)C1CCCCC1	N-{2-[cyclohexyl(methyl)amino]ethyl}prop-2-enamide	10.7514
1619	Z2517205822	C13H15NO3	233.26	CN(CC1COC=2C=CC=CC2O1)C(=O)C=C	N-[(2,3-dihydro-1,4-benzodioxin-2-yl)methyl]-N-methylprop-2-enamide	3.26012
1620	Z2517208724	C9H12N2OS	196.26	CN(CC1=CN=C(C)S1)C(=O)C=C	N-methyl-N-[(2-methyl-1,3-thiazol-5-yl)methyl]prop-2-enamide	10.3815
1621	Z2517214021	C13H15NO2	217.26	C=CC(=O)NCC1OCCC=2C=CC=CC12	N-[(3,4-dihydro-1H-2-benzopyran-1-yl)methyl]prop-2-enamide	7.97688
1622	Z2738285033	C14H18N2O	230.30	CN1CCC(NC(=O)C=C)C1C=2C=CC=CC2	N-(1-methyl-2-phenylpyrrolidin-3-yl)prop-2-enamide	6.77457
1623	Z2517216477	C15H19FN2O	262.32	FC=1C=CC(CCN2CCN(CC2)C(=O)C=C)=CC1	1-{4-[2-(4-fluorophenyl)ethyl]piperazin-1-yl}prop-2-en-1-one	8.06936
1624	Z2517215135	C15H20N2O	244.33	CN(C)C1(CNC(=O)C=C)CC=2C=CC=CC2C1	N-{[2-(dimethylamino)-2,3-dihydro-1H-inden-2-yl]methyl}prop-2-enamide	10.8439
1625	Z1938402852	C12H14ClN3O	251.71	ClC=1C=NC=CC1N2CCN(CC2)C(=O)C=C	1-[4-(3-chloropyridin-4-yl)piperazin-1-yl]prop-2-en-1-one	9.45665
1626	Z2285377754	C10H18N2O3S	246.32	CC(C)NS(=O)(=O)C1CCN(C1)C(=O)C=C	1-(prop-2-enoyl)-N-(propan-2-yl)pyrrolidine-3-sulfonamide	7.14451
1627	Z1937918913	C12H15NOS	221.31	CCC1N(CCC=2SC=CC12)C(=O)C=C	1-{4-ethyl-4H,5H,6H,7H-thieno[3,2-c]pyridin-5-yl}prop-2-en-1-one	7.97688
1628	Z3247817041	C9H8BrNO3S	290.13	OC(=O)C(NC(=O)C=C)C1=CSC(Br)=C1	2-(5-bromothiophen-3-yl)-2-(prop-2-enamido)acetic acid	10.3815
1629	Z1938092298	C13H15FN2O2	250.26	FC=1C=C(NC(=O)C=C)C=C(C1)N2CCOCC2	N-[3-fluoro-5-(morpholin-4-yl)phenyl]prop-2-enamide	6.03468
1630	Z2517208730	C13H14ClNO	235.70	ClC=1C=CC=C(C1)C2CCCN2C(=O)C=C	1-[2-(3-chlorophenyl)pyrrolidin-1-yl]prop-2-en-1-one	10.3815
1631	Z2738285804	C15H17NO2	243.30	C=CC(=O)N1CC2(CCOCC2)C=3C=CC=CC13	1-{1,2-dihydrospiro[indole-3,4'-oxan]-1-yl}prop-2-en-1-one	7.60694
1632	Z2732399286	C14H15NO2	229.27	COC=1C=CC(=CC1)C2=CCN(C2)C(=O)C=C	1-[3-(4-methoxyphenyl)-2,5-dihydro-1H-pyrrol-1-yl]prop-2-en-1-one	1.78035
1633	Z2285377342	C11H16N2OS	224.32	CN(C)C(CNC(=O)C=C)C=1C=CSC1	N-[2-(dimethylamino)-2-(thiophen-3-yl)ethyl]prop-2-enamide	2.98266
1634	Z2693798261	C11H17NO3	211.25	C=CC(=O)N1CCC2(CC1)OCCCO2	1-{1,5-dioxa-9-azaspiro[5.5]undecan-9-yl}prop-2-en-1-one	5.01734
1635	Z2285377333	C16H19N3O3	301.34	CC1CC(=O)NC=2C=CC=CC2N1C(=O)CN(C)C(=O)C=C	N-methyl-N-[2-(2-methyl-4-oxo-2,3,4,5-tetrahydro-1H-1,5-benzodiazepin-1-yl)-2-oxoethyl]prop-2-enamide	1.22543
1636	Z2517210059	C15H25N3O2	279.37	C=CC(=O)NC1CCN(CC1)C(=O)NC2CCCCC2	N-cyclohexyl-4-(prop-2-enamido)piperidine-1-carboxamide	10.474
1637	Z2285378207	C11H10ClF3N2O	278.65	CC(NC(=O)C=C)C=1C=CC(=NC1Cl)C(F)(F)F	N-{1-[2-chloro-6-(trifluoromethyl)pyridin-3-yl]ethyl}prop-2-enamide	3.3526
1638	Z2732399409	C12H15N5O	245.28	CN1C=CN=C1C(NC(=O)C=C)C2=NC=CN2C	N-[bis(1-methyl-1H-imidazol-2-yl)methyl]prop-2-enamide	22.4451
1639	Z2517213486	C16H27N3O2	293.40	CCN1CCN(CC1)C(=O)CC2CCN(CC2)C(=O)C=C	1-{4-[2-(4-ethylpiperazin-1-yl)-2-oxoethyl]piperidin-1-yl}prop-2-en-1-one	14.1734
1640	Z2517212266	C14H23N3O2	265.35	CN1CCN(CC1)C(=O)C2(CCCC2)NC(=O)C=C	N-[1-(4-methylpiperazine-1-carbonyl)cyclopentyl]prop-2-enamide	5.20231
1641	Z2732399401	C17H20N4O	296.36	CC1(C)CN(CC=2C=NN(C2C1)C=3C=CN=CC3)C(=O)C=C	1-[7,7-dimethyl-1-(pyridin-4-yl)-1H,4H,5H,6H,7H,8H-pyrazolo[4,3-c]azepin-5-yl]prop-2-en-1-one	3.44509
1642	Z2517214336	C8H10N2O2S	198.24	COCC1=CSC(NC(=O)C=C)=N1	N-[4-(methoxymethyl)-1,3-thiazol-2-yl]prop-2-enamide	8.34682
1643	Z2738284108	C12H11NOS	217.28	C=CC(=O)NCC1=CSC=2C=CC=CC12	N-[(1-benzothiophen-3-yl)methyl]prop-2-enamide	7.69942
1644	Z2517218571	C10H11N3O	189.21	C=CC(=O)NC=1C=CC(=NN1)C2CC2	N-(6-cyclopropylpyridazin-3-yl)prop-2-enamide	9.64162
1645	Z2738285806	C11H17NO3S	243.32	C=CC(=O)N1CCC2(CCC2)S(=O)(=O)CC1	8-(prop-2-enoyl)-5??-thia-8-azaspiro[3.6]decane-5,5-dione	8.90173
1646	Z2693798352	C14H16FNO2	249.28	COC=1C=CC(=CC1F)[C@H]2C[C@@H](C2)NC(=O)C=C	N-[(1r,3r)-3-(3-fluoro-4-methoxyphenyl)cyclobutyl]prop-2-enamide	15.0058
1647	Z2732399387	C10H13F2NO2	217.21	FC1(F)[C@@H]2CCCO[C@@]21CNC(=O)C=C |&1:3,8,r|	rac-N-{[(1R,6R)-7,7-difluoro-2-oxabicyclo[4.1.0]heptan-1-yl]methyl}prop-2-enamide	10.289
1648	Z2738282239	C10H17NO	167.24	CCC1CCN(C1C)C(=O)C=C	1-(3-ethyl-2-methylpyrrolidin-1-yl)prop-2-en-1-one	8.25434
1649	Z2738283612	C12H19NO2	209.28	CCOC1CC2CCC(C1)N2C(=O)C=C	1-{3-ethoxy-8-azabicyclo[3.2.1]octan-8-yl}prop-2-en-1-one	13.4335
1650	Z3024762015	C9H15NO2	169.22	C[C@H]1CN(C[C@@H](C)O1)C(=O)C=C	1-[(2R,6S)-2,6-dimethylmorpholin-4-yl]prop-2-en-1-one	9.54913
1651	Z2848644106	C11H10ClNO3	239.65	ClC=1C=C2OCCOC2=CC1NC(=O)C=C	N-(7-chloro-2,3-dihydro-1,4-benzodioxin-6-yl)prop-2-enamide	4.6474
1652	Z2738284184	C13H14FNO	219.25	FC1(CCN(C1)C(=O)C=C)C=2C=CC=CC2	1-(3-fluoro-3-phenylpyrrolidin-1-yl)prop-2-en-1-one	8.62428
1653	Z2517217273	C13H13NO	199.24	C=CC(=O)NC1C2CC=3C=CC=CC3C12	N-{1H,1aH,6H,6aH-cyclopropa[a]inden-1-yl}prop-2-enamide	11.1214
1654	Z2738286186	C12H16N4O2	248.28	CN1N=CC=C1N2CCCC(NC(=O)C=C)C2=O	N-[1-(1-methyl-1H-pyrazol-5-yl)-2-oxopiperidin-3-yl]prop-2-enamide	17.7803
1655	Z2738285774	C15H18N2O	242.31	CC=1C=CC=C2N(CCN(C3CC3)C12)C(=O)C=C	1-(4-cyclopropyl-5-methyl-1,2,3,4-tetrahydroquinoxalin-1-yl)prop-2-en-1-one	2.24277
1656	Z2285378197	C9H15NO3S	217.28	CS(=O)(=O)CC1CCN(C1)C(=O)C=C	1-[3-(methanesulfonylmethyl)pyrrolidin-1-yl]prop-2-en-1-one	4.27746
1657	Z2738282619	C9H11F2NO	187.18	FC1(F)CC21CC(C2)NC(=O)C=C	N-{1,1-difluorospiro[2.3]hexan-5-yl}prop-2-enamide	6.68208
1658	Z2981766498	C10H12BrN3O	270.12	BrC1=CN=C2CCC(CN12)NC(=O)C=C	N-{3-bromo-5H,6H,7H,8H-imidazo[1,2-a]pyridin-6-yl}prop-2-enamide	11.7688
1659	Z2848645364	C12H19NO	193.28	C=CC(=O)NC(C1CCC1)C2CCC2	N-(dicyclobutylmethyl)prop-2-enamide	8.43931
1660	Z2738286123	C14H17NO3	247.28	C=CC(=O)N1CCOC(COC=2C=CC=CC2)C1	1-[2-(phenoxymethyl)morpholin-4-yl]prop-2-en-1-one	11.0289
1661	Z2738285129	C10H17NO3S	231.31	CS(=O)(=O)C1CCCCN(C1)C(=O)C=C	1-(3-methanesulfonylazepan-1-yl)prop-2-en-1-one	8.80925
1662	Z3024766536	C9H13F2NO	189.20	CC1CC(F)(F)CCN1C(=O)C=C	1-(4,4-difluoro-2-methylpiperidin-1-yl)prop-2-en-1-one	9.17919
1663	Z2738283288	C12H13NO2	203.23	C=CC(=O)N1CCOCC=2C=CC=CC12	1-(1,2,3,5-tetrahydro-4,1-benzoxazepin-1-yl)prop-2-en-1-one	6.03468
1664	Z2285377391	C11H12N4O2	232.23	C=CC(=O)NCCN1N=C2C=CC=CN2C1=O	N-(2-{3-oxo-2H,3H-[1,2,4]triazolo[4,3-a]pyridin-2-yl}ethyl)prop-2-enamide	7.97688
1665	Z2732399334	C11H15N3O	205.25	CN1N=CC=2CN(CCCC21)C(=O)C=C	1-{1-methyl-1H,4H,5H,6H,7H,8H-pyrazolo[4,3-c]azepin-5-yl}prop-2-en-1-one	4.55491
1666	Z1938013643	C16H16N2O	252.31	C=CC(=O)N1CCN2C=CC=C2C1C=3C=CC=CC3	1-{1-phenyl-1H,2H,3H,4H-pyrrolo[1,2-a]pyrazin-2-yl}prop-2-en-1-one	5.20231
1667	Z2517218656	C12H12FNO	205.22	FC=1C=CC=C2N(CCCC12)C(=O)C=C	1-(5-fluoro-1,2,3,4-tetrahydroquinolin-1-yl)prop-2-en-1-one	7.23699
1668	Z2732399400	C17H18FN3O	299.34	CC1(C)CN(C1C2=NC=CN2C=3C=CC=C(F)C3)C(=O)C=C	1-{2-[1-(3-fluorophenyl)-1H-imidazol-2-yl]-3,3-dimethylazetidin-1-yl}prop-2-en-1-one	9.7341
1669	Z2738285504	C11H15N3O3	237.25	CO[C@H]1C[C@@H](N(C1)C(=O)C=C)C2=NC(C)=NO2	1-[(2R,4S)-4-methoxy-2-(3-methyl-1,2,4-oxadiazol-5-yl)pyrrolidin-1-yl]prop-2-en-1-one	8.99422
1670	Z2732399346	C10H12N2O3	208.21	OCC1=CC(=NO1)C2CN(C2)C(=O)C=C	1-{3-[5-(hydroxymethyl)-1,2-oxazol-3-yl]azetidin-1-yl}prop-2-en-1-one	7.23699
1671	Z2738284180	C13H14FNO	219.25	FC=1C=CC(=CC1CNC(=O)C=C)C2CC2	N-[(5-cyclopropyl-2-fluorophenyl)methyl]prop-2-enamide	7.51445
1672	Z2517216850	C11H18N2O	194.27	CC1CN(CC1NC(=O)C=C)C2CC2	N-(1-cyclopropyl-4-methylpyrrolidin-3-yl)prop-2-enamide	11.3064
1673	Z2517211714	C11H20N2O2	212.28	CC1(C)CN(CCNC(=O)C=C)CCO1	N-[2-(2,2-dimethylmorpholin-4-yl)ethyl]prop-2-enamide	14.0809
1674	Z3024766253	C13H21NO	207.31	C[C@]1(CC[C@H]2C1)CN(C(=O)C=C)C2(C)C	1-[(1R,5S)-1,4,4-trimethyl-3-azabicyclo[3.2.1]octan-3-yl]prop-2-en-1-one	15.0058
1675	Z2738283953	C12H12N2O2	216.23	C=CC(=O)NCCC1=NOC=2C=CC=CC12	N-[2-(1,2-benzoxazol-3-yl)ethyl]prop-2-enamide	15.3757
1676	Z2738284243	C11H16N4O	220.27	CC1=NN(C)C(N2CCC2)=C1NC(=O)C=C	N-[5-(azetidin-1-yl)-1,3-dimethyl-1H-pyrazol-4-yl]prop-2-enamide	87.052
1677	Z2738284954	C10H9F3N2O	230.18	FC(F)(F)C=1C=C(CNC(=O)C=C)C=CN1	N-{[2-(trifluoromethyl)pyridin-4-yl]methyl}prop-2-enamide	11.3064
1678	Z3024765017	C12H15NO2S	237.31	C=CC(=O)N[C@@H]1CCO[C@H](C1)C2=CC=CS2 |&1:5,9,r|	rac-N-[(2R,4R)-2-(thiophen-2-yl)oxan-4-yl]prop-2-enamide	9.82659
1679	Z2517206378	C12H16N2O2	220.26	C=CC(=O)N1CCN(CC2=CC=CO2)CC1	1-{4-[(furan-2-yl)methyl]piperazin-1-yl}prop-2-en-1-one	5.38728
1680	Z2517215749	C13H15NO2	217.26	C=CC(=O)N1CCOCC1C=2C=CC=CC2	1-(3-phenylmorpholin-4-yl)prop-2-en-1-one	0.67052
1681	Z1937754210	C9H14N2O2	182.21	NC(=O)C1CCCN(C1)C(=O)C=C	1-(prop-2-enoyl)piperidine-3-carboxamide	-0.0693642
1682	Z2738286409	C13H14ClNO2	251.70	ClC=1C=CC=C(O[C@@H]2CCN(C2)C(=O)C=C)C1	1-[(3R)-3-(3-chlorophenoxy)pyrrolidin-1-yl]prop-2-en-1-one	3.3526
1683	Z2738283246	C12H14N2O	202.25	C=CC(=O)NCC1CCC=2C=CC=NC12	N-({5H,6H,7H-cyclopenta[b]pyridin-7-yl}methyl)prop-2-enamide	4.09249
1684	Z1938001094	C11H15N3O2	221.25	CC1=NOC(=N1)C2CCCN(C2)C(=O)C=C	1-[3-(3-methyl-1,2,4-oxadiazol-5-yl)piperidin-1-yl]prop-2-en-1-one	6.5896
1685	Z2738283796	C14H15NO	213.27	C=CC(=O)N1CC2(CCC2)C=3C=CC=CC13	1-{1',2'-dihydrospiro[cyclobutane-1,3'-indol]-1'-yl}prop-2-en-1-one	4.36994
1686	Z2738288008	C16H18N4O2	298.33	C=CC(=O)N1CCOCC1C=2N=CN(CC=3C=CC=CC3)N2	1-[3-(1-benzyl-1H-1,2,4-triazol-3-yl)morpholin-4-yl]prop-2-en-1-one	9.27168
1687	Z1938256699	C13H22N2O2	238.32	C=CC(=O)NC1CCN(CC2CCOC2)CC1	N-{1-[(oxolan-3-yl)methyl]piperidin-4-yl}prop-2-enamide	7.79191
1688	Z2738284911	C15H19NO	229.31	CC(C)C1(CN(C1)C(=O)C=C)C=2C=CC=CC2	1-[3-phenyl-3-(propan-2-yl)azetidin-1-yl]prop-2-en-1-one	4
1689	Z1938023316	C15H18ClNO2	279.76	ClC=1C=CC=C(C1)C2(CNC(=O)C=C)CCOCC2	N-{[4-(3-chlorophenyl)oxan-4-yl]methyl}prop-2-enamide	2.89017
1690	Z2693798358	C12H12FNO3S	269.29	FC=1C=CC=CC1S(=O)(=O)C2CN(C2)C(=O)C=C	1-[3-(2-fluorobenzenesulfonyl)azetidin-1-yl]prop-2-en-1-one	5.38728
1691	Z2738283444	C10H13N3O2	207.22	C=CC(=O)N1CCCC(C1)C2=NC=NO2	1-[3-(1,2,4-oxadiazol-5-yl)piperidin-1-yl]prop-2-en-1-one	10.289
1692	Z3024766025	C8H11F2NO	175.17	CC1(CNC(=O)C=C)CC1(F)F	N-[(2,2-difluoro-1-methylcyclopropyl)methyl]prop-2-enamide	10.8439
1693	Z3024763905	C11H16N2O2	208.25	COCC1(CCN(CC1)C(=O)C=C)C#N	4-(methoxymethyl)-1-(prop-2-enoyl)piperidine-4-carbonitrile	5.20231
1694	Z2285377924	C9H11NO2S	197.25	OCC(NC(=O)C=C)C=1C=CSC1	N-[2-hydroxy-1-(thiophen-3-yl)ethyl]prop-2-enamide	11.0289
1695	Z2517213139	C14H18N2O	230.30	C=CC(=O)N1CCC(CC=2C=CC=CN2)CC1	1-{4-[(pyridin-2-yl)methyl]piperidin-1-yl}prop-2-en-1-one	7.51445
1696	Z3247353402	C15H17NO4	275.29	OC(=O)C=1C=CC(OC2CCN(CC2)C(=O)C=C)=CC1	4-{[1-(prop-2-enoyl)piperidin-4-yl]oxy}benzoic acid	2.7052
1697	Z2738286069	C14H18N2O2	246.30	COC=1C=CC(=NC1)C2CCN(CC2)C(=O)C=C	1-[4-(5-methoxypyridin-2-yl)piperidin-1-yl]prop-2-en-1-one	3.07514
1698	Z2285377832	C11H19NO3S	245.33	CC(C)S(=O)(=O)C1CCN(CC1)C(=O)C=C	1-[4-(propane-2-sulfonyl)piperidin-1-yl]prop-2-en-1-one	5.57225
1699	Z1938283538	C8H12N2O2	168.19	CC(=O)N1CC(C1)NC(=O)C=C	N-(1-acetylazetidin-3-yl)prop-2-enamide	4.46243
1700	Z2738323983	C14H14FN3O	259.27	FC=1C=CC(=CC1)C2=CNC(CCNC(=O)C=C)=N2	N-{2-[4-(4-fluorophenyl)-1H-imidazol-2-yl]ethyl}prop-2-enamide	6.03468
1701	Z2738284309	C12H15NOS	221.31	CC1=CC(=CS1)C2CCN(C2)C(=O)C=C	1-[3-(5-methylthiophen-3-yl)pyrrolidin-1-yl]prop-2-en-1-one	8.43931
1702	Z2693798336	C13H19F3N2O	276.29	FC(F)(F)C1CCN(CC1)C2CC(C2)NC(=O)C=C	N-{3-[4-(trifluoromethyl)piperidin-1-yl]cyclobutyl}prop-2-enamide	10.659
1703	Z2738282757	C10H13N3O	191.22	C=CC(=O)NCC=1C=C2CCCN2N1	N-({4H,5H,6H-pyrrolo[1,2-b]pyrazol-2-yl}methyl)prop-2-enamide	10.659
1704	Z2517212179	C12H21NO	195.30	CCN(C1CCCCC1C)C(=O)C=C	N-ethyl-N-(2-methylcyclohexyl)prop-2-enamide	15.8382
1705	Z2517216698	C12H20N2O2	224.29	CC(=O)N1CCC(CCNC(=O)C=C)CC1	N-[2-(1-acetylpiperidin-4-yl)ethyl]prop-2-enamide	5.38728
1706	Z1937806459	C11H18N2O	194.27	C=CC(=O)NC1CCN(CC1)C2CC2	N-(1-cyclopropylpiperidin-4-yl)prop-2-enamide	10.0116
1707	Z1938285133	C12H19NO2	209.28	CCOC1CC(NC(=O)C=C)C21CCC2	N-{3-ethoxyspiro[3.3]heptan-1-yl}prop-2-enamide	7.23699
1708	Z2517215597	C12H20N2O2	224.29	CC(C)N1C(=O)CN(CC1(C)C)C(=O)C=C	6,6-dimethyl-4-(prop-2-enoyl)-1-(propan-2-yl)piperazin-2-one	10.9364
1709	Z1937741167	C9H10N2O2	178.18	COC=1C=CC(NC(=O)C=C)=CN1	N-(6-methoxypyridin-3-yl)prop-2-enamide	45.711
1710	Z2738282253	C7H8N2OS	168.21	CC1=NC=C(NC(=O)C=C)S1	N-(2-methyl-1,3-thiazol-5-yl)prop-2-enamide	16.3931
1711	Z2848643952	C11H10N2O2	202.20	C=CC(=O)N1CC(=O)NC=2C=CC=CC12	4-(prop-2-enoyl)-1,2,3,4-tetrahydroquinoxalin-2-one	10.0116
1712	Z2285377720	C15H22ClN3O	295.80	CC(C)CN1N=C(C)C(C2CCCN2C(=O)C=C)=C1Cl	1-{2-[5-chloro-3-methyl-1-(2-methylpropyl)-1H-pyrazol-4-yl]pyrrolidin-1-yl}prop-2-en-1-one	3.3526
1713	Z3024766435	C9H15NO2	169.22	CN(CC1(C)COC1)C(=O)C=C	N-methyl-N-[(3-methyloxetan-3-yl)methyl]prop-2-enamide	17.9653
1714	Z2517216152	C12H17N3O	219.28	CCN1N=CC=2C(CCCC21)NC(=O)C=C	N-(1-ethyl-4,5,6,7-tetrahydro-1H-indazol-4-yl)prop-2-enamide	8.99422
1715	Z2285377682	C14H15N3O2	257.28	CC(NC(=O)C=C)C1=NC(CC=2C=CC=CC2)=NO1	N-[1-(3-benzyl-1,2,4-oxadiazol-5-yl)ethyl]prop-2-enamide	4.55491
1716	Z2285377929	C10H13N3O2	207.22	C=CC(=O)NCC(=O)NCC1(CC1)C#N	N-({[(1-cyanocyclopropyl)methyl]carbamoyl}methyl)prop-2-enamide	4
1717	Z2517211876	C13H16N2O3S	280.34	CS(=O)(=O)N1CCC=2C(NC(=O)C=C)=CC=CC2C1	N-(2-methanesulfonyl-1,2,3,4-tetrahydroisoquinolin-5-yl)prop-2-enamide	3.81503
1718	Z3024766788	C9H13F2NO2	205.20	FC(F)C1CCN(CCO1)C(=O)C=C	1-[7-(difluoromethyl)-1,4-oxazepan-4-yl]prop-2-en-1-one	4.09249
1719	Z2517214774	C12H17N3O	219.28	C=CC(=O)N1CCC(CN2C=CC=N2)CC1	1-{4-[(1H-pyrazol-1-yl)methyl]piperidin-1-yl}prop-2-en-1-one	7.69942
1720	Z2848645937	C9H14FNO2	187.21	FCCC1CN(CCO1)C(=O)C=C	1-[2-(2-fluoroethyl)morpholin-4-yl]prop-2-en-1-one	7.60694
1721	Z2738283442	C10H13N3O2	207.22	CC1=NOC(=N1)C2CCN(C2)C(=O)C=C	1-[3-(3-methyl-1,2,4-oxadiazol-5-yl)pyrrolidin-1-yl]prop-2-en-1-one	7.51445
1722	Z3024762865	C8H13NO3	171.19	COC1CN(CCO1)C(=O)C=C	1-(2-methoxymorpholin-4-yl)prop-2-en-1-one	8.53179
1723	Z2738284008	C13H16N2O	216.27	C=CC(=O)N1CCC(CC1)C=2C=CC=NC2	1-[4-(pyridin-3-yl)piperidin-1-yl]prop-2-en-1-one	11.4913
1724	Z1938377945	C8H10N2OS	182.24	C=CC(=O)NCCC1=CSC=N1	N-[2-(1,3-thiazol-4-yl)ethyl]prop-2-enamide	5.75723
1725	Z2738285187	C12H16N4O	232.28	CC=1N=CC=NC1N2CCN(CC2)C(=O)C=C	1-[4-(3-methylpyrazin-2-yl)piperazin-1-yl]prop-2-en-1-one	10.5665
1726	Z1938181002	C12H17N3O	219.28	CC=1C=NN(C1)C2CCCN(C2)C(=O)C=C	1-[3-(4-methyl-1H-pyrazol-1-yl)piperidin-1-yl]prop-2-en-1-one	10.659
1727	Z2517212089	C11H15N3O	205.25	C=CC(=O)NCC1=CN2CCCCC2=N1	N-({5H,6H,7H,8H-imidazo[1,2-a]pyridin-2-yl}methyl)prop-2-enamide	7.60694
1728	Z2285378212	C11H12F6N2O2	318.21	FC(F)(F)C1CCC(CN1C(=O)C=C)NC(=O)C(F)(F)F	2,2,2-trifluoro-N-[1-(prop-2-enoyl)-6-(trifluoromethyl)piperidin-3-yl]acetamide	1.68786
1729	Z2517212321	C9H10N2O2S	210.25	C=CC(=O)NC1=NC=2CCOCC2S1	N-{4H,6H,7H-pyrano[4,3-d][1,3]thiazol-2-yl}prop-2-enamide	6.40462
1730	Z2738282768	C10H13N3O	191.22	CN1C=C(NC(=O)C=C)C(=N1)C2CC2	N-(3-cyclopropyl-1-methyl-1H-pyrazol-4-yl)prop-2-enamide	10.0116
1731	Z2732399314	C12H18N2O2	222.28	C=CC(=O)NC1CC(C1)NC(=O)C2CCC2	N-[3-(prop-2-enamido)cyclobutyl]cyclobutanecarboxamide	7.97688
1732	Z2285377915	C12H14N2O3	234.25	CC1=CC=C(O1)N2CCN(CC2=O)C(=O)C=C	1-(5-methylfuran-2-yl)-4-(prop-2-enoyl)piperazin-2-one	5.38728
1733	Z1938015388	C13H17N3O	231.29	C=CC(=O)NC=1C=CC(=CN1)N2CCCCC2	N-[5-(piperidin-1-yl)pyridin-2-yl]prop-2-enamide	26.7514
1734	Z2738282566	C9H13NO3	183.20	C=CC(=O)N1CC2COCC(C1)O2	1-{3,9-dioxa-7-azabicyclo[3.3.1]nonan-7-yl}prop-2-en-1-one	8.25434
1735	Z2738283506	C11H16N2O2	208.25	C=CC(=O)NC1CC(=O)N2CCCCC12	N-(3-oxo-octahydroindolizin-1-yl)prop-2-enamide	9.45665
1736	Z2738283903	C14H17NO	215.29	C=CC(=O)NC1CCC=2C=CC=CC2CC1	N-{6,7,8,9-tetrahydro-5H-benzo[7]annulen-7-yl}prop-2-enamide	5.66474
1737	Z2285377566	C12H17NO2	207.26	CC(C)(C)C(NC(=O)C=C)C1=CC=CO1	N-[1-(furan-2-yl)-2,2-dimethylpropyl]prop-2-enamide	7.05202
1738	Z2517217385	C7H6F3N3OS	237.20	FC(F)(F)CC1=NN=C(NC(=O)C=C)S1	N-[5-(2,2,2-trifluoroethyl)-1,3,4-thiadiazol-2-yl]prop-2-enamide	8.25434
1739	Z2285378119	C12H17FN2O3	256.27	F[C@@H]1C[C@H](N(C1)C(=O)C=C)C(=O)N2CCOCC2	1-[(2S,4R)-4-fluoro-2-(morpholine-4-carbonyl)pyrrolidin-1-yl]prop-2-en-1-one	10.474
1740	Z2285377415	C17H24N2O	272.38	C=CC(=O)NCC=1C=CC(CN2CCCCCC2)=CC1	N-({4-[(azepan-1-yl)methyl]phenyl}methyl)prop-2-enamide	13.1561
1741	Z2285377743	C10H12N2OS	208.28	C=CC(=O)NCC1=NC(=CS1)C2CC2	N-[(4-cyclopropyl-1,3-thiazol-2-yl)methyl]prop-2-enamide	9.27168
1742	Z2738283327	C10H8N2OS	204.24	C=CC(=O)NC=1C=CC=2SN=CC2C1	N-(1,2-benzothiazol-5-yl)prop-2-enamide	97.4104
1743	Z2896791566	C14H15N3O	241.28	CN1C=C(C=N1)N(CC=2C=CC=CC2)C(=O)C=C	N-benzyl-N-(1-methyl-1H-pyrazol-4-yl)prop-2-enamide	29.896
1744	Z2285377716	C10H13N3O	191.22	C=CC(=O)NC1CCC=2NN=CC2C1	N-(4,5,6,7-tetrahydro-1H-indazol-5-yl)prop-2-enamide	2.61272
1745	Z1937775164	C11H10N2O2S	234.27	C=CC(=O)NC=1C=CC=2SCC(=O)NC2C1	N-(3-oxo-3,4-dihydro-2H-1,4-benzothiazin-6-yl)prop-2-enamide	11.8613
1746	Z2738283918	C14H17NO	215.29	CC(C)C1CN(C(=O)C=C)C=2C=CC=CC12	1-[3-(propan-2-yl)-2,3-dihydro-1H-indol-1-yl]prop-2-en-1-one	5.57225
1747	Z2738283493	C11H16N2O2	208.25	C=CC(=O)NC1CC2CCCCN2C1=O	N-(3-oxo-octahydroindolizin-2-yl)prop-2-enamide	6.40462
1748	Z2738282591	C9H13NOS	183.27	C=CC(=O)N1CCSC2CCC21	1-{2-thia-5-azabicyclo[4.2.0]octan-5-yl}prop-2-en-1-one	7.69942
1749	Z2738286827	C14H17N3O2	259.30	C=CC(=O)NC1CCCN(CC=2C=CC=CN2)C1=O	N-{2-oxo-1-[(pyridin-2-yl)methyl]piperidin-3-yl}prop-2-enamide	8.53179
1750	Z2517210725	C10H16N2O3	212.24	CC(NC(=O)C=C)C(=O)N1CCOCC1	N-[1-(morpholin-4-yl)-1-oxopropan-2-yl]prop-2-enamide	11.7688
1751	Z2738283952	C12H12N2O2	216.23	C=CC(=O)NC=1C=CC=2C(=O)NCCC2C1	N-(1-oxo-1,2,3,4-tetrahydroisoquinolin-6-yl)prop-2-enamide	11.7688
1752	Z3024766258	C10H17NO	167.24	CN(CC1CC1(C)C)C(=O)C=C	N-[(2,2-dimethylcyclopropyl)methyl]-N-methylprop-2-enamide	15.3757
1753	Z2738284086	C12H15N3O	217.26	CN1CCN(C(=O)C=C)C=2N=CC=CC2C1	1-{4-methyl-1H,2H,3H,4H,5H-pyrido[2,3-e][1,4]diazepin-1-yl}prop-2-en-1-one	20.185
1754	Z2738282575	C10H17NO2	183.24	COC1CCN(CC1C)C(=O)C=C	1-(4-methoxy-3-methylpiperidin-1-yl)prop-2-en-1-one	4.36994
1755	Z2738283344	C9H13F2NO2	205.20	FC(F)CC1COCCN1C(=O)C=C	1-[3-(2,2-difluoroethyl)morpholin-4-yl]prop-2-en-1-one	17.0405
1756	Z3024766049	C9H15NO2	169.22	CCC1COCC1NC(=O)C=C	N-(4-ethyloxolan-3-yl)prop-2-enamide	6.40462
1757	Z2738287439	C11H13F3N4O	274.24	FC(F)(F)C1CCCN2C(CNC(=O)C=C)=NN=C12	N-{[8-(trifluoromethyl)-5H,6H,7H,8H-[1,2,4]triazolo[4,3-a]pyridin-3-yl]methyl}prop-2-enamide	8.99422
1758	Z2738286089	C10H18N2O3S	246.32	CCS(=O)(=O)N1CCN([C@H](C)C1)C(=O)C=C	1-[(2R)-4-(ethanesulfonyl)-2-methylpiperazin-1-yl]prop-2-en-1-one	12.6012
1759	Z2517214664	C13H22N2O2	238.32	C=CC(=O)N1CCN(CC2CCOCC2)CC1	1-{4-[(oxan-4-yl)methyl]piperazin-1-yl}prop-2-en-1-one	12.8786
1760	Z3024766568	C10H15NO2	181.23	C=CC(=O)NC1COC(C1)C2CC2	N-(5-cyclopropyloxolan-3-yl)prop-2-enamide	4.27746
1761	Z2848645440	C8H12N2O2	168.19	CC1CN(CC(=O)N1)C(=O)C=C	6-methyl-4-(prop-2-enoyl)piperazin-2-one	5.57225
1762	Z3024767348	C12H15N3O	217.26	C=CC(=O)N1CCCC(C1)C=2N=CC=CN2	1-[3-(pyrimidin-2-yl)piperidin-1-yl]prop-2-en-1-one	3.3526
1763	Z2848644862	C10H14N2O2	194.23	C=CC(=O)N1CCN2C(CCC2=O)C1	2-(prop-2-enoyl)-octahydropyrrolo[1,2-a]pyrazin-6-one	5.01734
1764	Z2738283291	C11H13N3O	203.24	C=CC(=O)N1CCCC1C=2N=CC=CN2	1-[2-(pyrimidin-2-yl)pyrrolidin-1-yl]prop-2-en-1-one	10.474
1765	Z2517217612	C12H17N3O2	235.28	CC=1C=C(NC(=O)C=C)N(N1)C2CCOCC2	N-[3-methyl-1-(oxan-4-yl)-1H-pyrazol-5-yl]prop-2-enamide	11.3988
1766	Z2738284558	C9H12N4OS	224.28	C=CC(=O)N1CCN(CC1)C2=NC=NS2	1-[4-(1,2,4-thiadiazol-5-yl)piperazin-1-yl]prop-2-en-1-one	8.80925
1767	Z2738287779	C15H15FN4O	286.30	FC=1C=CC=C(CC2=NN=C3CN(CCN23)C(=O)C=C)C1	1-{3-[(3-fluorophenyl)methyl]-5H,6H,7H,8H-[1,2,4]triazolo[4,3-a]pyrazin-7-yl}prop-2-en-1-one	10.9364
1768	Z2285377724	C12H20N2O2	224.29	C=CC(=O)NC1CCN(CC1)C2CCOC2	N-[1-(oxolan-3-yl)piperidin-4-yl]prop-2-enamide	22.0347
1769	Z2738286419	C13H14ClNO2	251.70	ClC=1C=CC=C2C(CCCOC12)NC(=O)C=C	N-(9-chloro-2,3,4,5-tetrahydro-1-benzoxepin-5-yl)prop-2-enamide	5.57225
1770	Z2285377892	C11H12N4O	216.23	CN1C(CNC(=O)C=C)=NC=2C=CC=NC12	N-({3-methyl-3H-imidazo[4,5-b]pyridin-2-yl}methyl)prop-2-enamide	10.659
1771	Z2738283365	C12H12FNO	205.22	FC1(CN(C1)C(=O)C=C)C=2C=CC=CC2	1-(3-fluoro-3-phenylazetidin-1-yl)prop-2-en-1-one	10.9364
1772	Z2285378148	C12H15NO2S	237.31	OC[C@@H]1CN(C[C@H]1C=2C=CSC2)C(=O)C=C	1-[(3S,4R)-3-(hydroxymethyl)-4-(thiophen-3-yl)pyrrolidin-1-yl]prop-2-en-1-one	12.4162
1773	Z2732399329	C12H15NOS	221.31	CC1(C)CC=2C=CSC2CN1C(=O)C=C	1-{5,5-dimethyl-4H,5H,6H,7H-thieno[2,3-c]pyridin-6-yl}prop-2-en-1-one	14.7283
1774	Z1938409985	C12H15N3OS	249.33	CN(CC1=C(C)N=C2SC(C)=CN12)C(=O)C=C	N-({2,6-dimethylimidazo[2,1-b][1,3]thiazol-5-yl}methyl)-N-methylprop-2-enamide	18.8902
1775	Z2738283453	C12H17NO2	207.26	C=CC(=O)N1CC2(CCC2)C3COCC31	1-{hexahydrospiro[cyclobutane-1,3'-furo[3,4-b]pyrrol]-1'-yl}prop-2-en-1-one	14.2659
1776	Z2738283802	C10H15NO2S	213.29	C=CC(=O)N1CCOC2(CCSC2)C1	1-{6-oxa-2-thia-9-azaspiro[4.5]decan-9-yl}prop-2-en-1-one	2.15029
1777	Z2517217489	C11H17NO2	195.25	C=CC(=O)N1CCC2OCCCC2C1	1-{octahydro-2H-pyrano[3,2-c]pyridin-6-yl}prop-2-en-1-one	7.69942
1778	Z2738286625	C11H7F3N2O2	256.18	FC(F)(F)C1=NC=2C=CC(NC(=O)C=C)=CC2O1	N-[2-(trifluoromethyl)-1,3-benzoxazol-6-yl]prop-2-enamide	20.0925
1779	Z1937916248	C14H18N2O	230.30	C=CC(=O)NCC1CCN(C1)C=2C=CC=CC2	N-[(1-phenylpyrrolidin-3-yl)methyl]prop-2-enamide	9.17919
1780	Z2738286893	C14H16N2O3	260.28	C=CC(=O)NCC(=O)NC1CCOC=2C=CC=CC12	N-{[(3,4-dihydro-2H-1-benzopyran-4-yl)carbamoyl]methyl}prop-2-enamide	11.3064
1781	Z2517210654	C13H18N2OS	250.35	C=CC(=O)NC1CCN(CC2=CC=CS2)CC1	N-{1-[(thiophen-2-yl)methyl]piperidin-4-yl}prop-2-enamide	9.36416
1782	Z2517215468	C10H13N3OS	223.29	CC1=NN(C)C=2SCCN(C(=O)C=C)C12	1-{1,3-dimethyl-1H,4H,5H,6H-pyrazolo[3,4-b][1,4]thiazin-4-yl}prop-2-en-1-one	19.9075
1783	Z2517212556	C11H15N3O	205.25	C=CC(=O)N1CCCC(C1)N2C=CN=C2	1-[3-(1H-imidazol-1-yl)piperidin-1-yl]prop-2-en-1-one	8.99422
1784	Z2738284207	C12H17N3O	219.28	CC(C)N1N=CC(NC(=O)C=C)=C1C2CC2	N-[5-cyclopropyl-1-(propan-2-yl)-1H-pyrazol-4-yl]prop-2-enamide	10.474
1785	Z2738286568	C13H12F3NO	255.23	FC(F)(F)C1CCN(C(=O)C=C)C=2C=CC=CC12	1-[4-(trifluoromethyl)-1,2,3,4-tetrahydroquinolin-1-yl]prop-2-en-1-one	11.0289
1786	Z1937879495	C13H17N3O2	247.29	C=CC(=O)NCC=1C=CN=C(C1)N2CCOCC2	N-{[2-(morpholin-4-yl)pyridin-4-yl]methyl}prop-2-enamide	13.526
1787	Z57035619	C13H14N2O2	230.26	C=CC(=O)NC(NC(=O)C=C)C=1C=CC=CC1	N-[phenyl(prop-2-enamido)methyl]prop-2-enamide	11.7688
1788	Z2517214471	C14H18N4O2	274.31	NC(=O)C1CCCN(C1)C=2C=CC(NC(=O)C=C)=CN2	1-[5-(prop-2-enamido)pyridin-2-yl]piperidine-3-carboxamide	27.6763
1789	Z57035614	C13H13FN2O2	248.25	FC=1C=CC=CC1C(NC(=O)C=C)NC(=O)C=C	N-[(2-fluorophenyl)(prop-2-enamido)methyl]prop-2-enamide	14.3584
1790	Z2517277062	C13H19N3O	233.30	CC(C)N1N=CC=2CCCC(NC(=O)C=C)C21	N-[1-(propan-2-yl)-4,5,6,7-tetrahydro-1H-indazol-7-yl]prop-2-enamide	12.6012
1791	Z2285377645	C11H15NO3	209.24	CC1=CC=C(O1)C(C)(O)CNC(=O)C=C	N-[2-hydroxy-2-(5-methylfuran-2-yl)propyl]prop-2-enamide	10.474
1792	Z2738284980	C13H14N2O2	230.26	C=CC(=O)NCC(=O)N1CC=2C=CC=CC2C1	N-[2-(2,3-dihydro-1H-isoindol-2-yl)-2-oxoethyl]prop-2-enamide	5.84971
1793	Z1938291760	C12H19NO	193.28	C=CC(=O)N1CCC2(C1)CCCCC2	1-{2-azaspiro[4.5]decan-2-yl}prop-2-en-1-one	8.62428
1794	Z2738283972	C11H12N4O	216.23	CCN1C(NC(=O)C=C)=NC=2C=CC=NC12	N-{3-ethyl-3H-imidazo[4,5-b]pyridin-2-yl}prop-2-enamide	9.08671
1795	Z2738284056	C13H15NO2	217.26	C=CC(=O)N1CC2(CCC2)C1C3=CC=CO3	1-[1-(furan-2-yl)-2-azaspiro[3.3]heptan-2-yl]prop-2-en-1-one	6.40462
1796	Z3024762983	C11H15N3O	205.25	CC=1N=C(C)C(CNC(=O)C=C)=C(C)N1	N-[(2,4,6-trimethylpyrimidin-5-yl)methyl]prop-2-enamide	10.3815
1797	Z1937917201	C12H12FNOS	237.29	FC=1C=CC=C2C(CCSC12)NC(=O)C=C	N-(8-fluoro-3,4-dihydro-2H-1-benzothiopyran-4-yl)prop-2-enamide	10.104
1798	Z2517213780	C11H15N3O	205.25	C=CC(=O)N1CCN(C2CC2)C(C1)C#N	1-cyclopropyl-4-(prop-2-enoyl)piperazine-2-carbonitrile	17.0405
1799	Z2285377419	C8H10N4O2	194.19	C=CC(=O)NCC(=O)NC=1C=NNC1	N-{[(1H-pyrazol-4-yl)carbamoyl]methyl}prop-2-enamide	30.3584
1800	Z2517214539	C13H17NO2	219.27	CCC1=CC=C(O1)C2CCCN2C(=O)C=C	1-[2-(5-ethylfuran-2-yl)pyrrolidin-1-yl]prop-2-en-1-one	15.4682
1801	Z2732399306	C7H9N3O3	183.16	CN(CC1=NNC(=O)O1)C(=O)C=C	N-methyl-N-[(5-oxo-4,5-dihydro-1,3,4-oxadiazol-2-yl)methyl]prop-2-enamide	12.6012
1802	Z2738286582	C13H13N5O	255.27	C=CC(=O)NC1=CC(=NN1C=2N=CC=CN2)C3CC3	N-[3-cyclopropyl-1-(pyrimidin-2-yl)-1H-pyrazol-5-yl]prop-2-enamide	33.7803
1803	Z2285377851	C12H20N2O3S	272.36	C=CC(=O)N1CCC(CC1)N2CCS(=O)(=O)CC2	4-[1-(prop-2-enoyl)piperidin-4-yl]-1??-thiomorpholine-1,1-dione	13.0636
1804	Z2285377712	C13H13NO2S	247.31	OC(CNC(=O)C=C)C1=CC=2C=CC=CC2S1	N-[2-(1-benzothiophen-2-yl)-2-hydroxyethyl]prop-2-enamide	7.60694
1805	Z1938122518	C13H12N2O2	228.24	C=CC(=O)NCC=1C=C(ON1)C=2C=CC=CC2	N-[(5-phenyl-1,2-oxazol-3-yl)methyl]prop-2-enamide	16.4855
1806	Z2285377990	C9H14N4O	194.23	CC(CNC(=O)C=C)C1=NN=CN1C	N-[2-(4-methyl-4H-1,2,4-triazol-3-yl)propyl]prop-2-enamide	28.7861
1807	Z2285377470	C10H16N6O	236.27	CN1N=NN=C1N2CCC(CC2)NC(=O)C=C	N-[1-(1-methyl-1H-1,2,3,4-tetrazol-5-yl)piperidin-4-yl]prop-2-enamide	11.0289
1808	Z2738283143	C11H9N3O	199.20	C=CC(=O)NC=1C=CN=C2C=CC=NC12	N-(1,5-naphthyridin-4-yl)prop-2-enamide	8.72887
1809	Z2738286549	C16H18N2O	254.32	CC1=NC=2C=CC=CC2C31CCN(CC3)C(=O)C=C	1-{2-methylspiro[indole-3,4'-piperidin]-1'-yl}prop-2-en-1-one	10.0255
1810	Z1938281176	C12H22N2O	210.31	CCN1CCC(C(C)C1)N(C)C(=O)C=C	N-(1-ethyl-3-methylpiperidin-4-yl)-N-methylprop-2-enamide	28.7335
1811	Z2738282224	C9H13NO2	167.20	C=CC(=O)N1CCC2(COC2)C1	1-{2-oxa-6-azaspiro[3.4]octan-6-yl}prop-2-en-1-one	10.859
1812	Z2517215666	C12H15NO2S	237.31	CC1=CC=C(O1)C2CSCCN2C(=O)C=C	1-[3-(5-methylfuran-2-yl)thiomorpholin-4-yl]prop-2-en-1-one	7.33966
1813	Z2738282984	C11H17NO2	195.25	C=CC(=O)N1CCC(C1)C2CCOC2	1-[3-(oxolan-3-yl)pyrrolidin-1-yl]prop-2-en-1-one	13.9153
1814	Z3024766985	C13H21NO	207.31	CC1CCCC(C1)C2CN(C2)C(=O)C=C	1-[3-(3-methylcyclohexyl)azetidin-1-yl]prop-2-en-1-one	7.43228
1815	Z2738287091	C12H10F2N4O	264.23	FC(F)C1=C(NC(=O)C=C)C=NN1C=2C=CN=CC2	N-[5-(difluoromethyl)-1-(pyridin-4-yl)-1H-pyrazol-4-yl]prop-2-enamide	16.6011
1816	Z3024766940	C10H15NOS	197.29	C=CC(=O)N1CCC2CSCC2C1	1-{octahydrothieno[3,4-c]pyridin-5-yl}prop-2-en-1-one	8.63626
1817	Z1938096528	C11H16N2O2S	240.32	C=CC(=O)N1CSCC1C(=O)NCC2CC2	N-(cyclopropylmethyl)-3-(prop-2-enoyl)-1,3-thiazolidine-4-carboxamide	12.6187
1818	Z3024767652	C13H22N2O	222.32	CC1(CCC(CC1)NC(=O)C=C)N2CCC2	N-[4-(azetidin-1-yl)-4-methylcyclohexyl]prop-2-enamide	12.1556
1819	Z2738284365	C11H14N2OS	222.30	CC1=CSC(=N1)C2CCCN2C(=O)C=C	1-[2-(4-methyl-1,3-thiazol-2-yl)pyrrolidin-1-yl]prop-2-en-1-one	10.859
1820	Z2517209059	C12H13NO2	203.23	C=CC(=O)N1CCOC=2C=CC=CC2C1	1-(2,3,4,5-tetrahydro-1,4-benzoxazepin-4-yl)prop-2-en-1-one	7.24705
1821	Z2517215072	C9H13N3O	179.21	CC(NC(=O)C=C)C=1C=NN(C)C1	N-[1-(1-methyl-1H-pyrazol-4-yl)ethyl]prop-2-enamide	5.67261
1822	Z3024765399	C11H16N2O	192.25	C=CC(=O)N1CCC(CCC#N)CC1	3-[1-(prop-2-enoyl)piperidin-4-yl]propanenitrile	8.35842
1823	Z1938165539	C13H14ClNO2	251.70	ClC=1C=CC=CC1C2CN(CCO2)C(=O)C=C	1-[2-(2-chlorophenyl)morpholin-4-yl]prop-2-en-1-one	5.95045
1824	Z2738286955	C14H19N3O2	261.31	CN1CCC(CC1)OC=2C=CC(NC(=O)C=C)=CN2	N-{6-[(1-methylpiperidin-4-yl)oxy]pyridin-3-yl}prop-2-enamide	11.7851
1825	Z2693798363	C9H8F3N3O	231.17	FC(F)(F)C=1C=NC(CNC(=O)C=C)=NC1	N-{[5-(trifluoromethyl)pyrimidin-2-yl]methyl}prop-2-enamide	11.5073
1826	Z1938305178	C12H20N2O2	224.29	CC1CN(CC1N2CCOCC2)C(=O)C=C	1-[3-methyl-4-(morpholin-4-yl)pyrrolidin-1-yl]prop-2-en-1-one	4.09817
1827	Z2738283780	C12H11N3O	213.23	CC=1N=NC(NC(=O)C=C)=C2C=CC=CC12	N-(4-methylphthalazin-1-yl)prop-2-enamide	14.6562
1828	Z2738283989	C13H16N2O	216.27	CC=1C=CN=C(C1)C2CCN(C2)C(=O)C=C	1-[3-(4-methylpyridin-2-yl)pyrrolidin-1-yl]prop-2-en-1-one	13.9153
1829	Z2285378228	C11H17NO2	195.25	C=CC(=O)NCC1CC21CCOCC2	N-({6-oxaspiro[2.5]octan-1-yl}methyl)prop-2-enamide	10.6738
1830	Z2738284205	C12H17N3O	219.28	CN1C=CN=C1C2CCCN(C2)C(=O)C=C	1-[3-(1-methyl-1H-imidazol-2-yl)piperidin-1-yl]prop-2-en-1-one	10.9516
1831	Z2732399327	C12H15N3O2	233.26	C[C@H](NC(=O)C=C)C(=O)NC=1C=CC=NC1C	N-[(1S)-1-[(2-methylpyridin-3-yl)carbamoyl]ethyl]prop-2-enamide	25.3068
1832	Z2738284541	C11H10ClNO2	223.65	ClC=1C=CC=C2OCC(NC(=O)C=C)C21	N-(4-chloro-2,3-dihydro-1-benzofuran-3-yl)prop-2-enamide	9.93285
1833	Z2738283951	C12H12N2O2	216.23	C=CC(=O)NC1CC=2C=CC=CC2NC1=O	N-(2-oxo-1,2,3,4-tetrahydroquinolin-3-yl)prop-2-enamide	12.1556
1834	Z2738283185	C11H11N3O	201.22	CC1=CC(NC(=O)C=C)=CN2C=CN=C12	N-{8-methylimidazo[1,2-a]pyridin-6-yl}prop-2-enamide	24.8437
1835	Z2738283326	C10H8N2OS	204.24	C=CC(=O)NC=1SN=C2C=CC=CC12	N-(2,1-benzothiazol-3-yl)prop-2-enamide	11.0442
1836	Z1937865731	C11H13NO2	191.22	C=CC(=O)NC1CCCC=2OC=CC12	N-(4,5,6,7-tetrahydro-1-benzofuran-4-yl)prop-2-enamide	3.07942
1837	Z2738282507	C10H15NO2	181.23	C=CC(=O)N1CCOCC2(CC2)C1	1-{5-oxa-8-azaspiro[2.6]nonan-8-yl}prop-2-en-1-one	33.9199
1838	Z2285377489	C12H19N3O2	237.29	CC(C)(C)C1=NC(=NO1)C(C)(C)NC(=O)C=C	N-[2-(5-tert-butyl-1,2,4-oxadiazol-3-yl)propan-2-yl]prop-2-enamide	17.0641
1839	Z2738282365	C9H10N2O2	178.18	C=CC(=O)NC1=CC(=NO1)C2CC2	N-(3-cyclopropyl-1,2-oxazol-5-yl)prop-2-enamide	2.70896
1840	Z3024768181	C9H15NO	153.22	CC(NC(=O)C=C)C1(C)CC1	N-[1-(1-methylcyclopropyl)ethyl]prop-2-enamide	3.07942
1841	Z2738285103	C14H17NO2	231.29	C=CC(=O)NCC1CCC(O1)C=2C=CC=CC2	N-[(5-phenyloxolan-2-yl)methyl]prop-2-enamide	10.5812
1842	Z3024767577	C8H13NO2	155.19	CC1COCC1NC(=O)C=C	N-(4-methyloxolan-3-yl)prop-2-enamide	12.7113
1843	Z1938040507	C8H13NO2	155.19	C=CC(=O)NCC1CCOC1	N-[(oxolan-3-yl)methyl]prop-2-enamide	14.1931
1844	Z3024765800	C12H21NO	195.30	CN(C1CC(C1)C(C)(C)C)C(=O)C=C	N-(3-tert-butylcyclobutyl)-N-methylprop-2-enamide	7.24705
1845	Z2848645547	C9H10N2O2	178.18	COC=1C=C(NC(=O)C=C)C=CN1	N-(2-methoxypyridin-4-yl)prop-2-enamide	10.0255
1846	Z2517214421	C11H19NO	181.27	CC1CCCC(C)C1NC(=O)C=C	N-(2,6-dimethylcyclohexyl)prop-2-enamide	4.9317
1847	Z2738285176	C13H16N2O2	232.27	COC=1N=CC=CC1C2CCN(C2)C(=O)C=C	1-[3-(2-methoxypyridin-3-yl)pyrrolidin-1-yl]prop-2-en-1-one	10.3033
1848	Z2738282687	C9H13F2NO	189.20	CC1CN(CCC1(F)F)C(=O)C=C	1-(4,4-difluoro-3-methylpiperidin-1-yl)prop-2-en-1-one	10.1181
1849	Z2517209072	C14H18N2O	230.30	C=CC(=O)N1CCCN(CC1)C=2C=CC=CC2	1-(4-phenyl-1,4-diazepan-1-yl)prop-2-en-1-one	13.267
1850	Z1938397782	C9H15NO2	169.22	CC1(CCOCC1)NC(=O)C=C	N-(4-methyloxan-4-yl)prop-2-enamide	1.41236
1851	Z2517215943	C11H16N4O	220.27	CN1C=C(C=N1)N2CCN(CC2)C(=O)C=C	1-[4-(1-methyl-1H-pyrazol-4-yl)piperazin-1-yl]prop-2-en-1-one	34.0125
1852	Z2738284527	C13H21NO2	223.31	C=CC(=O)N1CCCC(C1)C2CCCCO2	1-[3-(oxan-2-yl)piperidin-1-yl]prop-2-en-1-one	4.83908
1853	Z2517214540	C11H16N4O	220.27	CN1C=CC(=N1)N2CCC(C2)NC(=O)C=C	N-[1-(1-methyl-1H-pyrazol-3-yl)pyrrolidin-3-yl]prop-2-enamide	13.8226
1854	Z3024764660	C9H15NO2	169.22	CCOC1(C)CN(C1)C(=O)C=C	1-(3-ethoxy-3-methylazetidin-1-yl)prop-2-en-1-one	8.54364
1855	Z1937989268	C13H14ClNO	235.70	ClC=1C=CC=CC1C2CCCN2C(=O)C=C	1-[2-(2-chlorophenyl)pyrrolidin-1-yl]prop-2-en-1-one	7.15443
1856	Z2285378001	C12H21NO3	227.30	CCOC1CC(O)(CNC(=O)C=C)C1(C)C	N-[(3-ethoxy-1-hydroxy-2,2-dimethylcyclobutyl)methyl]prop-2-enamide	-1.82913
1857	Z2738284988	C13H14N2O2	230.26	NC(=O)C1CCN(C(=O)C=C)C=2C=CC=CC12	1-(prop-2-enoyl)-1,2,3,4-tetrahydroquinoline-4-carboxamide	9.5624
1858	Z2738287154	C13H16ClN3O	265.73	ClC=1C=CC(CN2CCN(CC2)C(=O)C=C)=NC1	1-{4-[(5-chloropyridin-2-yl)methyl]piperazin-1-yl}prop-2-en-1-one	19.6573
1859	Z2738282855	C9H11N3O2	193.20	C=CC(=O)NCC1=NOC(=N1)C2CC2	N-[(5-cyclopropyl-1,2,4-oxadiazol-3-yl)methyl]prop-2-enamide	15.2119
1860	Z1938083728	C8H14N2O3S	218.27	C=CC(=O)NCCN1CCCS1(=O)=O	N-[2-(1,1-dioxo-1??,2-thiazolidin-2-yl)ethyl]prop-2-enamide	16.138
1861	Z2517218748	C13H18N4O	246.30	CN1CCN(CC1)C=2C=CC(NC(=O)C=C)=CN2	N-[6-(4-methylpiperazin-1-yl)pyridin-3-yl]prop-2-enamide	15.0266
1862	Z2738283236	C10H10N4O	202.21	CC=1C=CN2N=CN=C2C1NC(=O)C=C	N-{7-methyl-[1,2,4]triazolo[1,5-a]pyridin-8-yl}prop-2-enamide	6.69136
1863	Z2738284034	C10H11N5O	217.22	CC=1C=C(C)N2N=C(NC(=O)C=C)N=C2N1	N-{5,7-dimethyl-[1,2,4]triazolo[1,5-a]pyrimidin-2-yl}prop-2-enamide	12.8039
1864	Z3247353384	C13H16N2O3S	280.34	OC(=O)C1=CN=C(CC2CCN(CC2)C(=O)C=C)S1	2-{[1-(prop-2-enoyl)piperidin-4-yl]methyl}-1,3-thiazole-5-carboxylic acid	12.7113
1865	Z2738283464	C13H21NO	207.31	C=CC(=O)N1CCCC2(CCCC2)CC1	1-{8-azaspiro[4.6]undecan-8-yl}prop-2-en-1-one	15.6749
1866	Z2285377979	C15H17N3O2	271.31	CC1CN(CCN1C2=NC=3C=CC=CC3O2)C(=O)C=C	1-[4-(1,3-benzoxazol-2-yl)-3-methylpiperazin-1-yl]prop-2-en-1-one	8.2658
1867	Z2738282534	C9H14N2O2	182.21	C=CC(=O)NCC1CCCC(=O)N1	N-[(6-oxopiperidin-2-yl)methyl]prop-2-enamide	13.6374
1868	Z1938145906	C15H17NO3	259.30	C=CC(=O)N1CCCC1C=2C=CC=C3OCCOC23	1-[2-(2,3-dihydro-1,4-benzodioxin-5-yl)pyrrolidin-1-yl]prop-2-en-1-one	4.09817
1869	Z2738283343	C9H13F2NO2	205.20	FC(F)O[C@@H]1CCC[C@H]1NC(=O)C=C	N-[(1R,2R)-2-(difluoromethoxy)cyclopentyl]prop-2-enamide	15.6749
1870	Z2517214468	C11H13NO3	207.22	C=CC(=O)N1CCOCC1C2=CC=CO2	1-[3-(furan-2-yl)morpholin-4-yl]prop-2-en-1-one	5.48738
1871	Z2738282966	C11H17NO2	195.25	COC1CC(NC(=O)C=C)C21CCC2	N-{3-methoxyspiro[3.3]heptan-1-yl}prop-2-enamide	3.72771
1872	Z2517215027	C8H13NO3S2	235.32	CS(=O)(=O)C1CSCCN1C(=O)C=C	1-(3-methanesulfonylthiomorpholin-4-yl)prop-2-en-1-one	0.578838
1873	Z2848645437	C11H17NO	179.25	C=CC(=O)N1C[C@H]2CCCC[C@H]2C1	1-[(3aR,7aS)-octahydro-1H-isoindol-2-yl]prop-2-en-1-one	13.73
1874	Z2732399296	C11H10N2O2	202.20	C=CC(=O)NCC1=NOC=2C=CC=CC12	N-[(1,2-benzoxazol-3-yl)methyl]prop-2-enamide	11.5073
1875	Z2738282610	C8H11FN2O2	186.18	NC(=O)[C@@H]1C[C@@H](F)CN1C(=O)C=C	(2S,4R)-4-fluoro-1-(prop-2-enoyl)pyrrolidine-2-carboxamide	11.5999
1876	Z2517215293	C10H12N2OS	208.28	C=CC(=O)NC(C1CC1)C2=NC=CS2	N-[cyclopropyl(1,3-thiazol-2-yl)methyl]prop-2-enamide	12.1556
1877	Z2517205784	C7H10N2O2	154.16	C=CC(=O)N1CCNC(=O)C1	4-(prop-2-enoyl)piperazin-2-one	11.3221
1878	Z1937836925	C12H13NO3S	251.30	C=CC(=O)NC1CCS(=O)(=O)C=2C=CC=CC12	N-(1,1-dioxo-3,4-dihydro-2H-1??-benzothiopyran-4-yl)prop-2-enamide	16.0454
1879	Z2738282908	C10H14N2O2	194.23	C=CC(=O)N1CN(CC2CC2)C(=O)C1	3-(cyclopropylmethyl)-1-(prop-2-enoyl)imidazolidin-4-one	7.15443
1880	Z2693798310	C9H10F3NO	205.17	FC(F)(F)C1(CC2(C1)NC(=O)C=C)C2	N-[3-(trifluoromethyl)bicyclo[1.1.1]pentan-1-yl]prop-2-enamide	4.9317
1881	Z2738283529	C12H20N2O	208.3	C=CC(=O)NC1CCCN2CCCCC12	N-(octahydro-1H-quinolizin-1-yl)prop-2-enamide	35.3091
1882	Z1937714284	C12H13NO	187.23	C=CC(=O)N1CCCC=2C=CC=CC12	1-(1,2,3,4-tetrahydroquinolin-1-yl)prop-2-en-1-one	9.74763
1883	Z2517211317	C10H16N2O2	196.24	NC(=O)CC1CCCCN1C(=O)C=C	2-[1-(prop-2-enoyl)piperidin-2-yl]acetamide	9.74763
1884	Z2517205754	C11H10F3NO	229.19	FC(F)(F)C=1C=CC=C(CNC(=O)C=C)C1	N-{[3-(trifluoromethyl)phenyl]methyl}prop-2-enamide	-0.162075
1885	Z2517213494	C13H15NO2	217.26	COC=1C=CC(=CC1)C2(CC2)NC(=O)C=C	N-[1-(4-methoxyphenyl)cyclopropyl]prop-2-enamide	7.6175
1886	Z1937903307	C11H11NO2	189.21	C=CC(=O)N1CCOC=2C=CC=CC12	1-(3,4-dihydro-2H-1,4-benzoxazin-4-yl)prop-2-en-1-one	9.09933
1887	Z1937824935	C15H19FN2O	262.32	FC=1C=CC(CN2CCCN(CC2)C(=O)C=C)=CC1	1-{4-[(4-fluorophenyl)methyl]-1,4-diazepan-1-yl}prop-2-en-1-one	7.33966
1888	Z2285377738	C11H10N2O2S	234.27	C=CC(=O)NCC1=CSC(=N1)C2=CC=CO2	N-{[2-(furan-2-yl)-1,3-thiazol-4-yl]methyl}prop-2-enamide	14.0079
1889	Z2517212942	C15H19NO	229.31	C=CC(=O)N1CCCC(CC=2C=CC=CC2)C1	1-(3-benzylpiperidin-1-yl)prop-2-en-1-one	7.52489
1890	Z2285377439	C13H14N4O	242.27	C=CC(=O)NC(CN1C=NC=N1)C=2C=CC=CC2	N-[1-phenyl-2-(1H-1,2,4-triazol-1-yl)ethyl]prop-2-enamide	8.82149
1891	Z2738284787	C13H12N2O2	228.24	C=CC(=O)NCC=1C=CC=2C(=O)C=CNC2C1	N-[(4-oxo-1,4-dihydroquinolin-7-yl)methyl]prop-2-enamide	18.2681
1892	Z2285378111	C13H18N4O2	262.30	CN1CCN(CC1C2=NC(=NO2)C3CC3)C(=O)C=C	1-[3-(3-cyclopropyl-1,2,4-oxadiazol-5-yl)-4-methylpiperazin-1-yl]prop-2-en-1-one	12.9891
1893	Z1938295026	C8H10N2OS	182.24	CC1=CN=C(CNC(=O)C=C)S1	N-[(5-methyl-1,3-thiazol-2-yl)methyl]prop-2-enamide	7.52489
1894	Z3024762674	C9H13N3O	179.21	CN1CCN(C(C1)C#N)C(=O)C=C	4-methyl-1-(prop-2-enoyl)piperazine-2-carbonitrile	24.6585
1895	Z2517208186	C12H13NO	187.23	C=CC(=O)N1CCC1C=2C=CC=CC2	1-(2-phenylazetidin-1-yl)prop-2-en-1-one	10.4885
1896	Z3024767223	C12H19NO2	209.28	C=CC(=O)N1CC(CC2CCOCC2)C1	1-{3-[(oxan-4-yl)methyl]azetidin-1-yl}prop-2-en-1-one	6.04307
1897	Z2738284246	C11H16N4O	220.27	C=CC(=O)N1CCC(CN2C=NC=N2)CC1	1-{4-[(1H-1,2,4-triazol-1-yl)methyl]piperidin-1-yl}prop-2-en-1-one	11.8777
1898	Z2517212927	C13H19N3O	233.30	CC=1C=C(C)N(N1)C2CCCN(C2)C(=O)C=C	1-[3-(3,5-dimethyl-1H-pyrazol-1-yl)piperidin-1-yl]prop-2-en-1-one	6.13568
1899	Z2848645112	C8H12N2O2	168.19	CC(=O)NC1CN(C1)C(=O)C=C	N-[1-(prop-2-enoyl)azetidin-3-yl]acetamide	9.46978
1900	Z2738283501	C11H16N2O2	208.25	NC(=O)C1C2CCCC2CN1C(=O)C=C	2-(prop-2-enoyl)-octahydrocyclopenta[c]pyrrole-1-carboxamide	2.15328
1901	Z2738282400	C7H9N5O	179.17	C=CC(=O)N1CCCN2N=NN=C12	1-{4H,5H,6H,7H-[1,2,3,4]tetrazolo[1,5-a]pyrimidin-4-yl}prop-2-en-1-one	3.91294
1902	Z2285378211	C13H19NO2	221.29	C=CC(=O)N1CC2(CCOCC2)C1C3CC3	1-{1-cyclopropyl-7-oxa-2-azaspiro[3.5]nonan-2-yl}prop-2-en-1-one	9.93285
1903	Z2738282621	C9H11F2NO	187.18	FC1(F)CC21CCN(C2)C(=O)C=C	1-{1,1-difluoro-5-azaspiro[2.4]heptan-5-yl}prop-2-en-1-one	5.02431
1904	Z1937715020	C8H14N2O	154.20	CN1CCN(CC1)C(=O)C=C	1-(4-methylpiperazin-1-yl)prop-2-en-1-one	0.115768
1905	Z2848645960	C6H9NO3S	175.20	C=CC(=O)NC1CS(=O)(=O)C1	N-(1,1-dioxo-1??-thietan-3-yl)prop-2-enamide	25.6772
1906	Z1939417265	C8H13NO	139.19	CC1CCCN1C(=O)C=C	1-(2-methylpyrrolidin-1-yl)prop-2-en-1-one	7.71012
1907	Z2517214263	C11H16N4O	220.27	CCC=1N=C2CCC(CN2N1)NC(=O)C=C	N-{2-ethyl-5H,6H,7H,8H-[1,2,4]triazolo[1,5-a]pyridin-6-yl}prop-2-enamide	10.3959
1908	Z2517277080	C16H15NO3S	301.36	C=CC(=O)N(CC1=CC=CS1)C=2C=CC=3OCCOC3C2	N-(2,3-dihydro-1,4-benzodioxin-6-yl)-N-[(thiophen-2-yl)methyl]prop-2-enamide	7.71012
1909	Z2517215930	C13H15FN2O	234.26	CN1CCCN(C(=O)C=C)C=2C=CC(F)=CC12	1-(7-fluoro-5-methyl-2,3,4,5-tetrahydro-1H-1,5-benzodiazepin-1-yl)prop-2-en-1-one	12.526
1910	Z1937821369	C12H18N4O	234.29	C=CC(=O)NCCC1=NN=C2CCCCCN12	N-(2-{5H,6H,7H,8H,9H-[1,2,4]triazolo[4,3-a]azepin-3-yl}ethyl)prop-2-enamide	8.54364
1911	Z2517214901	C13H13NO	199.24	C=CC(=O)N1CC2(CC2)C=3C=CC=CC13	1-{1',2'-dihydrospiro[cyclopropane-1,3'-indol]-1'-yl}prop-2-en-1-one	6.78398
1912	Z2285378159	C11H14N2O2	206.24	C=CC(=O)NCC1=NOC=2CCCCC12	N-[(4,5,6,7-tetrahydro-1,2-benzoxazol-3-yl)methyl]prop-2-enamide	4.46863
1913	Z2517216889	C11H13NO2S	223.29	C=CC(=O)N1CCOC(C1)C=2C=CSC2	1-[2-(thiophen-3-yl)morpholin-4-yl]prop-2-en-1-one	12.2482
1914	Z1938161565	C13H14N2O2	230.26	C=CC(=O)NC=1C=CC=2NC(=O)CCCC2C1	N-(2-oxo-2,3,4,5-tetrahydro-1H-1-benzazepin-7-yl)prop-2-enamide	4.19078
1915	Z2738285640	C12H11ClFNO	239.67	FC=1C=C(Cl)C=2CCN(CC2C1)C(=O)C=C	1-(5-chloro-7-fluoro-1,2,3,4-tetrahydroisoquinolin-2-yl)prop-2-en-1-one	5.58
1916	Z2738283106	C9H8F2N2O	198.16	FC(F)C=1C=CC(NC(=O)C=C)=CN1	N-[6-(difluoromethyl)pyridin-3-yl]prop-2-enamide	5.30215
1917	Z1938341577	C11H18N2O3	226.27	CCC(NC(=O)C=C)C(=O)N1CCOCC1	N-[1-(morpholin-4-yl)-1-oxobutan-2-yl]prop-2-enamide	17.056
1918	Z2517214775	C11H16N4O	220.27	C=CC(=O)N1CCCC(CN2C=NC=N2)C1	1-{3-[(1H-1,2,4-triazol-1-yl)methyl]piperidin-1-yl}prop-2-en-1-one	1.59759
1919	Z2738282743	C10H9NO3	191.18	C=CC(=O)NC=1C=CC=C2OCOC21	N-(2H-1,3-benzodioxol-4-yl)prop-2-enamide	2.9868
1920	Z1938191147	C15H17N3O	255.31	CN1C(=NC=2C=CC=CC12)C3CCCN3C(=O)C=C	1-[2-(1-methyl-1H-1,3-benzodiazol-2-yl)pyrrolidin-1-yl]prop-2-en-1-one	4.2834
1921	Z2738283240	C10H10N4O	202.21	CC=1N=C2C=CC(NC(=O)C=C)=CN2N1	N-{2-methyl-[1,2,4]triazolo[1,5-a]pyridin-6-yl}prop-2-enamide	12.1556
1922	Z2517208541	C11H18N2O	194.27	C=CC(=O)NC1CCN2CCCC2C1	N-(octahydroindolizin-7-yl)prop-2-enamide	7.06182
1923	Z2732399391	C12H19N3O2	237.29	C=CC(=O)NCCN1CC2CCCCN2C1=O	N-(2-{3-oxo-octahydroimidazo[1,5-a]pyridin-2-yl}ethyl)prop-2-enamide	17.5272
1924	Z2517215446	C12H20N2O	208.3	CN1C2CCCC1CC(C2)NC(=O)C=C	N-{9-methyl-9-azabicyclo[3.3.1]nonan-3-yl}prop-2-enamide	31.8824
1925	Z2738286947	C12H11N3O2S	261.29	CC(=O)NC=1C=CC=2N=C(NC(=O)C=C)SC2C1	N-(6-acetamido-1,3-benzothiazol-2-yl)prop-2-enamide	7.52489
1926	Z1937878973	C12H20N2O2	224.29	CC(C)(C)C(=O)N1CCN(CC1)C(=O)C=C	1-[4-(2,2-dimethylpropanoyl)piperazin-1-yl]prop-2-en-1-one	7.52489
1927	Z2738282909	C10H14N2O2	194.23	C=CC(=O)N1CC(C1)NC(=O)C2CC2	N-[1-(prop-2-enoyl)azetidin-3-yl]cyclopropanecarboxamide	6.32091
1928	Z3024762807	C9H13NO2	167.20	C=CC(=O)NCC1CCC=CO1	N-[(3,4-dihydro-2H-pyran-2-yl)methyl]prop-2-enamide	6.04307
1929	Z2848645546	C8H11N3OS	197.25	CC1=NN=C(CCNC(=O)C=C)S1	N-[2-(5-methyl-1,3,4-thiadiazol-2-yl)ethyl]prop-2-enamide	8.54364
1930	Z3024767404	C11H16N2O2	208.25	CN1C[C@@H]2CC[C@H](CC1=O)N2C(=O)C=C |&1:3,6,r|	rac-(1R,6S)-3-methyl-9-(prop-2-enoyl)-3,9-diazabicyclo[4.2.1]nonan-4-one	16.6937
1931	Z2738283721	C11H17NOS	211.32	C=CC(=O)N1CCSCC1C2CCC2	1-(3-cyclobutylthiomorpholin-4-yl)prop-2-en-1-one	10.3033
1932	Z2517211755	C8H12N2O2	168.19	CN1CC(CC1=O)NC(=O)C=C	N-(1-methyl-5-oxopyrrolidin-3-yl)prop-2-enamide	16.5085
1933	Z2738284224	C11H9FN2O2	220.19	FC=1C=CC=C2N(CC(=O)NC12)C(=O)C=C	8-fluoro-4-(prop-2-enoyl)-1,2,3,4-tetrahydroquinoxalin-2-one	-0.810373
1934	Z2517217175	C15H16N2O2	256.29	C=CC(=O)N1CCCCC1C2=NC=3C=CC=CC3O2	1-[2-(1,3-benzoxazol-2-yl)piperidin-1-yl]prop-2-en-1-one	7.43228
1935	Z2738287455	C13H10N2O3S	274.29	C=CC(=O)NC1=NC(=CS1)C=2C=CC=3OCOC3C2	N-[4-(2H-1,3-benzodioxol-5-yl)-1,3-thiazol-2-yl]prop-2-enamide	5.39477
1936	Z2517208552	C12H15N3O3	249.26	CC=1C=C(ON1)C(=O)N2CCN(CC2)C(=O)C=C	1-[4-(3-methyl-1,2-oxazole-5-carbonyl)piperazin-1-yl]prop-2-en-1-one	5.39477
1937	Z2517217171	C10H16N2O2	196.24	CCC(=O)N1CCC(C1)NC(=O)C=C	N-(1-propanoylpyrrolidin-3-yl)prop-2-enamide	4.56124
1938	Z2738282228	C9H13NO2	167.20	C=CC(=O)N1CCC21CCOC2	1-{6-oxa-1-azaspiro[3.4]octan-1-yl}prop-2-en-1-one	7.06182
1939	Z2848645867	C7H8N2OS	168.21	C=CC(=O)NCC1=CC=NS1	N-[(1,2-thiazol-5-yl)methyl]prop-2-enamide	10.859
1940	Z2285378227	C12H19NO2	209.28	C=CC(=O)NCC1CCOC2(CCC2)C1	N-({5-oxaspiro[3.5]nonan-8-yl}methyl)prop-2-enamide	7.98796
1941	Z2738285249	C14H16FNO	233.28	CC1(CCN(C1)C(=O)C=C)C=2C=CC=C(F)C2	1-[3-(3-fluorophenyl)-3-methylpyrrolidin-1-yl]prop-2-en-1-one	4.56124
1942	Z2517277072	C12H17N3O2	235.28	CCN1C=CN=C1[C@H]2OCC[C@@H]2NC(=O)C=C	N-[(2S,3S)-2-(1-ethyl-1H-imidazol-2-yl)oxolan-3-yl]prop-2-enamide	11.3221
1943	Z2738283723	C11H17NOS	211.32	C=CC(=O)N1CCSC2(CCC2)CC1	1-{5-thia-8-azaspiro[3.6]decan-8-yl}prop-2-en-1-one	10.859
1944	Z2517207921	C9H14N2O2	182.21	C=CC(=O)NC1CCCCNC1=O	N-(2-oxoazepan-3-yl)prop-2-enamide	3.54249
1945	Z1938152759	C10H16N2O2	196.24	C=CC(=O)NCC(=O)N1CCCCC1	N-[2-oxo-2-(piperidin-1-yl)ethyl]prop-2-enamide	5.67261
1946	Z2517214619	C13H18N4O	246.30	CC=1C=CC(=NN1)N2CCCC(C2)NC(=O)C=C	N-[1-(6-methylpyridazin-3-yl)piperidin-3-yl]prop-2-enamide	8.2658
1947	Z2738283375	C12H15NO2	205.25	C=CC(=O)N1CCC(CC1)C2=CC=CO2	1-[4-(furan-2-yl)piperidin-1-yl]prop-2-en-1-one	8.72887
1948	Z2738282976	C11H17NO2	195.25	C=CC(=O)N1CC(C1)C2CCOCC2	1-[3-(oxan-4-yl)azetidin-1-yl]prop-2-en-1-one	-1.92174
1949	Z1937984750	C8H13NO2	155.19	C=CC(=O)NC1CCOCC1	N-(oxan-4-yl)prop-2-enamide	3.07942
1950	Z2517212276	C14H14F2N2O2	280.26	FC=1C=CC=C(F)C1C(=O)N2CCN(CC2)C(=O)C=C	1-[4-(2,6-difluorobenzoyl)piperazin-1-yl]prop-2-en-1-one	6.22829
1951	Z2738283360	C12H12FNO	205.22	FC=1C=CC(NC(=O)C=C)=CC1C2CC2	N-(3-cyclopropyl-4-fluorophenyl)prop-2-enamide	3.07942
1952	Z2517277088	C13H16F3N3O	287.28	CN1C=C(N=C1C2CCCN(C2)C(=O)C=C)C(F)(F)F	1-{3-[1-methyl-4-(trifluoromethyl)-1H-imidazol-2-yl]piperidin-1-yl}prop-2-en-1-one	7.43228
1953	Z2738287384	C13H16N6O	272.30	C=CC(=O)NC=1C=NN(CC2=NN=C3CCCCN23)C1	N-[1-({5H,6H,7H,8H-[1,2,4]triazolo[4,3-a]pyridin-3-yl}methyl)-1H-pyrazol-4-yl]prop-2-enamide	14.934
1954	Z2738286856	C15H21N3O	259.34	CC1(C)CN(C1C2=NC=CN2CC3CC3)C(=O)C=C	1-{2-[1-(cyclopropylmethyl)-1H-imidazol-2-yl]-3,3-dimethylazetidin-1-yl}prop-2-en-1-one	13.3596
1955	Z2517208663	C12H12FNO	205.22	FC=1C=CC=2N(CCCC2C1)C(=O)C=C	1-(6-fluoro-1,2,3,4-tetrahydroquinolin-1-yl)prop-2-en-1-one	16.138
1956	Z2693798235	C12H12N2O2S	248.30	CC1=NC(=CS1)C2=CC=C(CNC(=O)C=C)O2	N-{[5-(2-methyl-1,3-thiazol-4-yl)furan-2-yl]methyl}prop-2-enamide	0.85668
1957	Z1937957758	C10H16N2O2	196.24	NC(=O)CC1CCN(CC1)C(=O)C=C	2-[1-(prop-2-enoyl)piperidin-4-yl]acetamide	5.67261
1958	Z2517212090	C16H17N3O	267.32	C=CC(=O)NC1C(CCC=2C=CC=CC12)N3C=CN=C3	N-[2-(1H-imidazol-1-yl)-1,2,3,4-tetrahydronaphthalen-1-yl]prop-2-enamide	10.5812
1959	Z2738284301	C10H15N5O	221.25	CN1C=NN=C1N2CCN(CC2)C(=O)C=C	1-[4-(4-methyl-4H-1,2,4-triazol-3-yl)piperazin-1-yl]prop-2-en-1-one	12.4334
1960	Z2738284208	C12H17N3O	219.28	CC(C)N1N=C2CCCC2=C1NC(=O)C=C	N-[2-(propan-2-yl)-2H,4H,5H,6H-cyclopenta[c]pyrazol-3-yl]prop-2-enamide	5.85784
1961	Z2517217318	C16H19NO2	257.32	C=CC(=O)NC1CC2(CCCC2)OC=3C=CC=CC13	N-{3,4-dihydrospiro[1-benzopyran-2,1'-cyclopentan]-4-yl}prop-2-enamide	1.13452
1962	Z2517209915	C17H22N2O2	286.36	CN1CCC2(CC1)CC(NC(=O)C=C)C=3C=CC=CC3O2	N-{1'-methyl-3,4-dihydrospiro[1-benzopyran-2,4'-piperidin]-4-yl}prop-2-enamide	9.28456
1963	Z2738284646	C12H19NO3	225.28	C=CC(=O)N1CCOCC2(CCOCC2)C1	1-{3,8-dioxa-11-azaspiro[5.6]dodecan-11-yl}prop-2-en-1-one	8.17319
1964	Z2517211999	C15H15N3O3	285.29	C=CC(=O)NC=1C=CC=C(C1)C2=NOC(=N2)C3CCCO3	N-{3-[5-(oxolan-2-yl)-1,2,4-oxadiazol-3-yl]phenyl}prop-2-enamide	5.67261
1965	Z2738285319	C11H10N2O2S	234.27	C=CC(=O)N(CC1=CC=CO1)C2=NC=CS2	N-[(furan-2-yl)methyl]-N-(1,3-thiazol-2-yl)prop-2-enamide	6.13568
1966	Z2732399338	C12H13NO2	203.23	C=CC(=O)NC1COCC=2C=CC=CC12	N-(3,4-dihydro-1H-2-benzopyran-4-yl)prop-2-enamide	9.84024
1967	Z2738283115	C9H14N2O3	198.21	COCCN1CN(CC1=O)C(=O)C=C	3-(2-methoxyethyl)-1-(prop-2-enoyl)imidazolidin-4-one	8.08057
1968	Z2517214307	C14H17NO	215.29	CC1CC(CN1C(=O)C=C)C=2C=CC=CC2	1-(2-methyl-4-phenylpyrrolidin-1-yl)prop-2-en-1-one	5.39477
1969	Z1938060486	C14H16FNO	233.28	FC=1C=CC=C(CC2CCCN2C(=O)C=C)C1	1-{2-[(3-fluorophenyl)methyl]pyrrolidin-1-yl}prop-2-en-1-one	10.3959
1970	Z2693921714	C8H12N2O3	184.19	CN1C[C@@H](CNC(=O)C=C)OC1=O	N-{[(5R)-3-methyl-2-oxo-1,3-oxazolidin-5-yl]methyl}prop-2-enamide	11.4147
1971	Z2738284107	C12H11NOS	217.28	C=CC(=O)NCC1=CC=2C=CC=CC2S1	N-[(1-benzothiophen-2-yl)methyl]prop-2-enamide	13.267
1972	Z2517212018	C11H14N2OS	222.30	C=CC(=O)N1CCC(CC1)C2=NC=CS2	1-[4-(1,3-thiazol-2-yl)piperidin-1-yl]prop-2-en-1-one	2.06066
1973	Z2738284942	C15H19NO	229.31	CC1(CCN(CC1)C(=O)C=C)C=2C=CC=CC2	1-(4-methyl-4-phenylpiperidin-1-yl)prop-2-en-1-one	11.5073
1974	Z2285377588	C15H27N3O2	281.39	CC(NC(=O)NC(C)(C)C)C1CCCN(C1)C(=O)C=C	3-tert-butyl-1-{1-[1-(prop-2-enoyl)piperidin-3-yl]ethyl}urea	9.74763
1975	Z1938278304	C12H12ClNO	221.68	ClC=1C=CC=C(C1)C2(CC2)NC(=O)C=C	N-[1-(3-chlorophenyl)cyclopropyl]prop-2-enamide	8.63626
1976	Z2517215884	C9H12F3NO2	223.19	CC1CN(CC(O1)C(F)(F)F)C(=O)C=C	1-[2-methyl-6-(trifluoromethyl)morpholin-4-yl]prop-2-en-1-one	14.7488
1977	Z2738287275	C14H14F3NO	269.26	FC(F)(F)C=1C=CC=C(C1)C2CCN(C2)C(=O)C=C	1-{3-[3-(trifluoromethyl)phenyl]pyrrolidin-1-yl}prop-2-en-1-one	10.3959
1978	Z2285377780	C13H24N2O2	240.34	CN(CC(C)(C)CN1CCOCC1)C(=O)C=C	N-[2,2-dimethyl-3-(morpholin-4-yl)propyl]-N-methylprop-2-enamide	12.8039
1979	Z2738284069	C13H15NO2	217.26	COC=1C=CC=2CCCC2C1NC(=O)C=C	N-(5-methoxy-2,3-dihydro-1H-inden-4-yl)prop-2-enamide	7.33966
1980	Z2285378019	C14H18F3N3O3	333.30	CN(CC1=CN2CCCCC2=N1)C(=O)C=C.OC(=O)C(F)(F)F	N-({5H,6H,7H,8H-imidazo[1,2-a]pyridin-2-yl}methyl)-N-methylprop-2-enamide; trifluoroacetic acid	2.80157
1981	Z2848643949	C10H12N2O	176.21	CN(CC=1C=CC=NC1)C(=O)C=C	N-methyl-N-[(pyridin-3-yl)methyl]prop-2-enamide	11.7851
1982	Z2732399413	C14H17ClN2O2	280.74	ClC=1C=CC(=CC1)N2CCOC(CNC(=O)C=C)C2	N-{[4-(4-chlorophenyl)morpholin-2-yl]methyl}prop-2-enamide	8.72887
1983	Z2738285082	C14H17NO2	231.29	COCC1(CN(C1)C(=O)C=C)C=2C=CC=CC2	1-[3-(methoxymethyl)-3-phenylazetidin-1-yl]prop-2-en-1-one	11.2295
1984	Z2285377505	C12H19N3O	221.29	CN1N=C(CC(C)(C)C)C=C1NC(=O)C=C	N-[3-(2,2-dimethylpropyl)-1-methyl-1H-pyrazol-5-yl]prop-2-enamide	8.54364
1985	Z2848643916	C10H10N4O	202.21	C=CC(=O)NCC1=NN=C2C=CC=CN12	N-({[1,2,4]triazolo[4,3-a]pyridin-3-yl}methyl)prop-2-enamide	12.9891
1986	Z2517217253	C12H13NO4S	267.30	CS(=O)(=O)C=1C=CC=2OCCN(C(=O)C=C)C2C1	1-(6-methanesulfonyl-3,4-dihydro-2H-1,4-benzoxazin-4-yl)prop-2-en-1-one	13.6374
1987	Z2517214042	C9H15NO2	169.22	CC1(CNC(=O)C=C)CCOC1	N-[(3-methyloxolan-3-yl)methyl]prop-2-enamide	9.37717
1988	Z2285378124	C14H18N2O2S	278.36	C=CC(=O)NCCCC(=O)N1CCC=2SC=CC2C1	N-(4-oxo-4-{4H,5H,6H,7H-thieno[3,2-c]pyridin-5-yl}butyl)prop-2-enamide	10.6738
1989	Z2517214406	C12H15NO2	205.25	C=CC(=O)N1CCCCC1C2=CC=CO2	1-[2-(furan-2-yl)piperidin-1-yl]prop-2-en-1-one	8.17319
1990	Z1937934181	C12H21NO2	211.30	CC1CCCCC1OCCNC(=O)C=C	N-{2-[(2-methylcyclohexyl)oxy]ethyl}prop-2-enamide	10.0255
1991	Z2517212560	C8H11N3O	165.19	CN1C=CN=C1CNC(=O)C=C	N-[(1-methyl-1H-imidazol-2-yl)methyl]prop-2-enamide	8.54364
1992	Z2738283311	C9H14F2N2O	204.21	FC(F)CN1CCC(C1)NC(=O)C=C	N-[1-(2,2-difluoroethyl)pyrrolidin-3-yl]prop-2-enamide	6.22829
1993	Z2738282510	C10H15NO2	181.23	C=CC(=O)N1CC2(C1)CCOCC2	1-{7-oxa-2-azaspiro[3.5]nonan-2-yl}prop-2-en-1-one	22.9914
1994	Z2738285001	C13H14N2O2	230.26	C=CC(=O)NCCN1C(=O)CC=2C=CC=CC12	N-[2-(2-oxo-2,3-dihydro-1H-indol-1-yl)ethyl]prop-2-enamide	10.9516
1995	Z2738283142	C11H9N3O	199.20	C=CC(=O)NC=1C=C2C=CC=CC2=NN1	N-(cinnolin-3-yl)prop-2-enamide	94.9525
1996	Z2517212532	C13H19N3O2	249.30	CC=1N=C(CN2CCN(CC2)C(=O)C=C)OC1C	1-{4-[(4,5-dimethyl-1,3-oxazol-2-yl)methyl]piperazin-1-yl}prop-2-en-1-one	0.85668
1997	Z2738283395	C9H7FN4O	206.17	FC=1C=CC2=NC(NC(=O)C=C)=NN2C1	N-{6-fluoro-[1,2,4]triazolo[1,5-a]pyridin-2-yl}prop-2-enamide	5.85784
1998	Z2738282634	C9H14FNO2	187.21	FCC1(CCOCC1)NC(=O)C=C	N-[4-(fluoromethyl)oxan-4-yl]prop-2-enamide	4.74647
1999	Z2738283411	C10H14N4O	206.24	CC=1N=C(C)N(N1)C2CN(C2)C(=O)C=C	1-[3-(3,5-dimethyl-1H-1,2,4-triazol-1-yl)azetidin-1-yl]prop-2-en-1-one	9.37717
[truncated: 5,888 more rows]
